# Supplementary material for: Detection and Phylogenetic Analysis of an Exotic Strain of Porcine Epidemic Diarrhea Virus and Its Effect on an Affected Herd Immunized Against the Endemic Strain in Thailand
Source: Animals (Basel). 2025 Jan 15;15(2):225. doi: 10.3390/ani15020225 (PMC11759134; doi:10.3390/ani15020225)
Supplement: Supplementary file 1 [file animals-15-00225-s001.zip › 2.File S1.xlsx]

## Sheet: Linear prediction
	Amino acids						Epitope prediction
Position	MW805354 (DTI1)	LC496368 (BP-2016)	KR610993 (CBR1)	MZ090589 (C9822)	KX981897 (VCF)	KC764953 (NPPED)	MW805354 (DTI1)	LC496368 (BP-2016)	KR610993 (CBR1)	MZ090589 (C9822)	KX981897 (VCF)	KC764953 (NPPED)
31	ASN	ASN	ASN	ASN	ASN	ASN	0.787	0.792	0.795	0.792	0.792	0.792
32	PHE	PHE	PHE	PHE	PHE	PHE	0.757	0.756	0.756	0.753	0.755	0.756
33	ARG	ARG	ARG	ARG	ARG	ARG	0.757	0.756	0.756	0.753	0.755	0.756
34	ARG	ARG	ARG	ARG	ARG	ARG	0.713	0.711	0.712	0.708	0.707	0.708
35	PHE	PHE	PHE	PHE	PHE	PHE	0.551	0.553	0.551	0.551	0.552	0.552
36	PHE	PHE	PHE	PHE	PHE	PHE	0.597	0.593	0.594	0.594	0.592	0.592
37	SER	SER	SER	SER	SER	SER	0.551	0.576	0.577	0.551	0.575	0.577
38	LYS	LYS	LYS	LYS	LYS	LYS	0.44	0.441	0.442	0.436	0.435	0.44
39	PHE	PHE	PHE	PHE	PHE	PHE	0.393	0.391	0.411	0.389	0.39	0.411
40	ASN	ASN	ASN	ASN	ASN	ASN	0.377	0.375	0.375	0.375	0.375	0.374
41	VAL	VAL	VAL	VAL	VAL	VAL	0.428	0.431	0.429	0.426	0.425	0.43
42	GLN	GLN	GLN	GLN	GLN	GLN	0.393	0.412	0.411	0.409	0.408	0.411
43	SER	ALA	ALA	ALA	ALA	ALA	0.597	0.576	0.577	0.577	0.575	0.592
44	PRO	PRO	PRO	PRO	PRO	PRO	0.512	0.512	0.513	0.509	0.509	0.51
45	ALA	ALA	ALA	ALA	ALA	ALA	0.478	0.495	0.495	0.476	0.475	0.493
46	VAL	VAL	VAL	VAL	VAL	VAL	0.512	0.535	0.536	0.509	0.509	0.532
47	VAL	VAL	VAL	VAL	VAL	VAL	0.428	0.441	0.442	0.436	0.435	0.44
48	VAL	VAL	VAL	VAL	VAL	VAL	0.478	0.473	0.476	0.476	0.475	0.474
49	LEU	LEU	LEU	LEU	LEU	LEU	0.44	0.441	0.442	0.436	0.435	0.44
50	GLY	GLY	GLY	GLY	GLY	GLY	0.41	0.412	0.411	0.409	0.408	0.411
51	GLY	GLY	GLY	GLY	GLY	GLY	0.478	0.473	0.476	0.476	0.475	0.474
52	TYR	TYR	TYR	TYR	TYR	TYR	0.458	0.473	0.476	0.456	0.456	0.474
53	LEU	LEU	LEU	LEU	LEU	LEU	0.578	0.576	0.577	0.577	0.575	0.577
54	PRO	PRO	PRO	PRO	PRO	PRO	0.659	0.657	0.657	0.654	0.653	0.654
55	THR	THR	ILE	ILE	ILE	ILE	0.787	0.792	0.795	0.792	0.792	0.792
56	GLY	GLY	GLY	GLY	GLY	GLY	0.815	0.822	0.823	0.822	0.822	0.824
57	GLU	GLU	GLU	GLU	GLU	GLU	0.87	0.87	0.87	0.866	0.866	0.868
58	ASN	ASN	ASN	ASN	ASN	ASN	0.884	0.884	0.882	0.88	0.881	0.882
59	GLN	GLN	GLN	GLN	GLN	GLN	0.84	0.847	0.848	0.836	0.836	0.846
60	GLY	GLY	GLY	GLY	GLY	GLY	0.84	0.838	0.839	0.836	0.836	0.839
61	VAL	VAL	VAL	VAL	VAL	VAL	0.815	0.822	0.823	0.813	0.822	0.824
62	ASN	ASN	ASN	ASN	ASN	ASN	0.903	0.904	0.904	0.902	0.902	0.904
63	SER	SER	SER	SER	SER	SER	0.85	0.847	0.848	0.846	0.844	0.846
64	THR	THR	THR	THR	THR	THR	0.815	0.822	0.811	0.813	0.811	0.824
65	TRP	TRP	TRP	TRP	TRP	TRP	0.713	0.711	0.712	0.708	0.707	0.708
66	TYR	TYR	TYR	TYR	TYR	TYR	0.659	0.657	0.657	0.644	0.653	0.654
67	CYS	CYS	CYS	CYS	CYS	CYS	0.551	0.553	0.551	0.551	0.552	0.552
68	ALA	ALA	ALA	ALA	ALA	ALA	0.536	0.535	0.536	0.529	0.53	0.532
69	GLY	GLY	GLY	GLY	GLY	GLY	0.597	0.593	0.594	0.594	0.592	0.592
70	GLN	GLN	GLN	GLN	GLN	GLN	0.659	0.679	0.681	0.654	0.653	0.677
71	HIS	HIS	HIS	HIS	HIS	HIS	0.713	0.727	0.712	0.708	0.707	0.726
72	PRO	SER	PRO	PRO	PRO	PRO	0.597	0.593	0.594	0.594	0.592	0.592
73	THR	THR	THR	THR	THR	THR	0.7	0.695	0.696	0.695	0.694	0.694
74	ALA	ALA	ALA	ALA	ALA	ALA	0.7	0.695	0.696	0.695	0.694	0.694
75	SER	SER	SER	SER	SER	SER	0.551	0.553	0.551	0.551	0.552	0.552
76	GLY	GLY	GLY	GLY	GLY	GLY	0.578	0.593	0.594	0.577	0.575	0.592
77	VAL	VAL	VAL	VAL	VAL	VAL	0.512	0.512	0.513	0.509	0.509	0.51
78	HIS	HIS	HIS	HIS	HIS	HIS	0.44	0.441	0.442	0.436	0.435	0.44
79	GLY	GLY	GLY	GLY	GLY	GLY	0.497	0.495	0.495	0.494	0.493	0.493
80	ILE	ILE	ILE	ILE	ILE	ILE	0.497	0.512	0.513	0.494	0.493	0.51
81	PHE	PHE	PHE	PHE	PHE	PHE	0.551	0.576	0.577	0.577	0.552	0.577
82	LEU	LEU	LEU	LEU	LEU	LEU	0.597	0.61	0.612	0.594	0.608	0.611
83	SER	SER	SER	SER	SER	SER	0.757	0.756	0.756	0.753	0.755	0.756
84	HIS	HIS	HIS	HIS	HIS	HIS	0.826	0.822	0.823	0.822	0.822	0.824
85	ILE	ILE	ILE	ILE	ILE	ILE	0.797	0.792	0.795	0.792	0.792	0.792
86	ARG	ARG	ARG	ARG	ARG	ARG	0.897	0.896	0.896	0.895	0.896	0.895
87	GLY	GLY	GLY	GLY	GLY	GLY	0.826	0.822	0.823	0.822	0.822	0.824
88	GLY	GLY	GLY	GLY	GLY	GLY	0.757	0.756	0.756	0.753	0.755	0.756
89	HIS	HIS	HIS	HIS	HIS	HIS	0.684	0.679	0.681	0.678	0.676	0.677
90	GLY	GLY	GLY	GLY	GLY	GLY	0.614	0.61	0.612	0.611	0.608	0.611
91	PHE	PHE	PHE	PHE	PHE	PHE	0.578	0.593	0.594	0.577	0.575	0.592
92	GLU	GLU	GLU	GLU	GLU	GLU	0.41	0.412	0.411	0.409	0.408	0.411
93	ILE	ILE	ILE	ILE	ILE	ILE	0.377	0.375	0.375	0.375	0.375	0.374
94	GLY	GLY	GLY	GLY	GLY	GLY	0.34	0.339	0.339	0.338	0.337	0.338
95	ILE	ILE	ILE	ILE	ILE	ILE	0.296	0.298	0.297	0.294	0.296	0.296
96	SER	SER	SER	SER	SER	SER	0.357	0.357	0.356	0.353	0.354	0.356
97	GLN	GLN	GLN	GLN	GLN	GLN	0.322	0.323	0.324	0.319	0.32	0.324
98	GLU	GLU	GLU	GLU	GLU	GLU	0.512	0.512	0.513	0.509	0.509	0.51
99	PRO	PRO	PRO	PRO	PRO	PRO	0.41	0.412	0.411	0.409	0.408	0.411
100	PHE	PHE	PHE	PHE	PHE	PHE	0.34	0.339	0.339	0.338	0.337	0.338
101	ASP	ASP	ASP	ASP	ASP	ASP	0.239	0.239	0.238	0.238	0.238	0.251
102	SER	SER	PRO	PRO	PRO	PRO	0.184	0.183	0.192	0.191	0.192	0.191
103	SER	SER	SER	SER	SER	SER	0.134	0.133	0.133	0.133	0.133	0.133
104	GLY	GLY	GLY	GLY	GLY	GLY	0.124	0.112	0.124	0.111	0.111	0.124
105	TYR	TYR	TYR	TYR	TYR	TYR	0.075	0.074	0.074	0.075	0.073	0.074
106	GLN	GLN	GLN	GLN	GLN	GLN	0.184	0.183	0.184	0.182	0.182	0.182
107	LEU	LEU	LEU	LEU	LEU	LEU	0.207	0.205	0.204	0.206	0.204	0.204
108	TYR	TYR	TYR	TYR	TYR	TYR	0.239	0.239	0.238	0.238	0.238	0.238
109	LEU	LEU	LEU	LEU	LEU	LEU	0.296	0.298	0.297	0.294	0.296	0.296
110	HIS	HIS	HIS	HIS	HIS	HIS	0.393	0.391	0.39	0.389	0.39	0.391
111	LYS	LYS	LYS	LYS	LYS	LYS	0.478	0.473	0.476	0.476	0.475	0.474
112	ALA	ALA	ALA	ALA	ALA	ALA	0.551	0.576	0.551	0.551	0.552	0.552
113	THR	THR	THR	THR	THR	THR	0.7	0.695	0.696	0.695	0.694	0.694
114	ASN	ASN	ASN	ASN	ASN	ASN	0.771	0.782	0.769	0.766	0.767	0.781
115	GLY	GLY	GLY	GLY	GLY	GLY	0.684	0.679	0.681	0.678	0.676	0.677
116	ASN	ASN	ASN	ASN	ASN	ASN	0.647	0.647	0.647	0.644	0.645	0.646
117	THR	THR	THR	THR	THR	THR	0.597	0.593	0.594	0.594	0.592	0.592
118	ASN	ASN	ASN	ASN	ASN	ASN	0.578	0.593	0.594	0.594	0.592	0.592
119	ALA	ALA	ALA	ALA	ALA	ALA	0.478	0.473	0.476	0.476	0.475	0.474
120	THR	THR	THR	THR	THR	THR	0.357	0.357	0.356	0.353	0.354	0.356
121	ALA	ALA	ALA	ALA	ALA	ALA	0.28	0.278	0.278	0.279	0.279	0.278
122	ARG	ARG	ARG	ARG	ARG	ARG	0.184	0.193	0.192	0.182	0.182	0.191
123	LEU	LEU	LEU	LEU	LEU	LEU	0.157	0.157	0.157	0.156	0.155	0.157
124	ARG	ARG	ARG	ARG	ARG	ARG	0.184	0.183	0.184	0.182	0.182	0.182
125	ILE	ILE	ILE	ILE	ILE	ILE	0.097	0.097	0.097	0.097	0.097	0.098
126	CYS	CYS	CYS	CYS	CYS	CYS	0.097	0.097	0.097	0.097	0.097	0.098
127	GLN	GLN	GLN	GLN	GLN	GLN	0.097	0.103	0.097	0.097	0.097	0.098
128	PHE	PHE	PHE	PHE	PHE	PHE	0.207	0.205	0.204	0.206	0.204	0.204
129	PRO	PRO	PRO	PRO	PRO	PRO	0.207	0.193	0.204	0.191	0.192	0.191
130	SER	SER	ASP	ASN	SER	SER	0.28	0.278	0.307	0.294	0.279	0.296
131	ILE	ILE	ASN	ILE	ILE	ILE	0.393	0.391	0.39	0.389	0.39	0.391
132	LYS	LYS	LYS	LYS	LYS	LYS	0.377	0.375	0.375	0.375	0.375	0.374
133	THR	THR	THR	THR	THR	THR	0.512	0.512	0.513	0.509	0.509	0.51
134	LEU	LEU	LEU	LEU	LEU	LEU	0.578	0.593	0.577	0.577	0.575	0.592
135	GLY	GLY	GLY	GLY	GLY	GLY	0.512	0.512	0.513	0.509	0.509	0.51
136	PRO	PRO	PRO	PRO	PRO	PRO	0.512	0.535	0.513	0.509	0.53	0.532
137	THR	THR	THR	THR	THR	THR	0.597	0.593	0.594	0.594	0.592	0.592
138	ALA	ALA	ALA	ALA	ALA	ALA	0.458	0.457	0.457	0.456	0.456	0.456
139	ASN	ASN	ASN	ASN	ASN	ASN	0.34	0.339	0.339	0.338	0.337	0.338
140	ASN	ASN	ASN	ASN	ASN	ASN	0.252	0.253	0.252	0.251	0.25	0.251
141	ASP	ASP	ASP	ASP	ASP	ASP	0.207	0.205	0.204	0.206	0.204	0.204
142	VAL	VAL	VAL	VAL	VAL	VAL	0.193	0.193	0.192	0.191	0.192	0.191
143	THR	THR	THR	THR	THR	THR	0.14	0.141	0.141	0.14	0.14	0.139
144	THR	THR	THR	THR	THR	THR	0.105	0.103	0.104	0.105	0.097	0.104
145	GLY	GLY	GLY	GLY	GLY	GLY	0.055	0.055	0.049	0.048	0.055	0.055
146	ARG	ARG	ARG	ARG	ARG	ARG	0.043	0.044	0.045	0.045	0.045	0.045
147	ASN	ASN	ASN	ASN	ASN	ASN	0.039	0.038	0.038	0.037	0.038	0.038
148	CYS	CYS	CYS	CYS	CYS	CYS	0.043	0.048	0.045	0.045	0.045	0.048
149	LEU	LEU	LEU	LEU	LEU	LEU	0.027	0.028	0.028	0.028	0.028	0.028
150	PHE	PHE	PHE	PHE	PHE	PHE	0.055	0.055	0.056	0.055	0.055	0.055
151	ASN	ASN	ASN	ASN	ASN	ASN	0.09	0.09	0.09	0.089	0.089	0.09
152	LYS	LYS	LYS	LYS	LYS	LYS	0.097	0.097	0.097	0.097	0.097	0.098
153	ALA	ALA	ALA	ALA	ALA	ALA	0.193	0.193	0.192	0.191	0.192	0.191
154	ILE	ILE	ILE	ILE	ILE	ILE	0.227	0.239	0.238	0.238	0.238	0.238
155	PRO	PRO	PRO	PRO	PRO	PRO	0.322	0.339	0.339	0.338	0.337	0.338
156	ALA	ALA	ALA	ALA	ALA	ALA	0.458	0.473	0.476	0.456	0.456	0.474
157	HIS	HIS	HIS	HIS	TYR	HIS	0.578	0.576	0.577	0.577	0.552	0.577
158	MET	MET	MET	MET	MET	MET	0.713	0.711	0.712	0.708	0.707	0.708
159	SER	SER	SER	SER	SER	SER	0.787	0.782	0.783	0.779	0.78	0.781
160	GLU	GLU	GLU	GLU	GLU	GLU	0.884	0.884	0.882	0.88	0.881	0.882
161	HIS	HIS	HIS	HIS	HIS	HIS	0.84	0.838	0.839	0.836	0.836	0.839
162	SER	SER	SER	SER	SER	SER	0.659	0.679	0.681	0.654	0.653	0.677
163	VAL	VAL	VAL	VAL	VAL	VAL	0.614	0.61	0.612	0.611	0.608	0.611
164	VAL	VAL	VAL	VAL	VAL	VAL	0.478	0.495	0.495	0.494	0.493	0.493
165	GLY	GLY	GLY	SER	GLY	GLY	0.377	0.391	0.39	0.409	0.375	0.391
166	ILE	ILE	ILE	ILE	ILE	ILE	0.307	0.307	0.324	0.306	0.306	0.324
167	THR	THR	THR	THR	THR	THR	0.307	0.307	0.307	0.306	0.306	0.307
168	TRP	TRP	TRP	TRP	TRP	TRP	0.322	0.323	0.324	0.319	0.32	0.324
169	ASP	ASP	ASP	ASP	ASP	ASP	0.239	0.253	0.252	0.238	0.25	0.251
170	ASN	ASN	ASN	ASN	ASN	ASN	0.227	0.229	0.229	0.227	0.227	0.228
171	ASP	ASP	ASP	ASP	ASP	ASP	0.124	0.123	0.124	0.124	0.124	0.124
172	ARG	ARG	ARG	ARG	LEU	ARG	0.14	0.15	0.15	0.14	0.155	0.15
173	VAL	VAL	VAL	GLY	VAL	VAL	0.157	0.157	0.157	0.156	0.155	0.168
174	THR	THR	THR	THR	ALA	THR	0.227	0.229	0.229	0.227	0.227	0.238
175	VAL	VAL	VAL	VAL	VAL	VAL	0.239	0.239	0.238	0.238	0.238	0.238
176	PHE	PHE	PHE	PHE	PHE	PHE	0.357	0.375	0.375	0.353	0.354	0.374
177	SER	SER	SER	SER	SER	SER	0.34	0.339	0.339	0.338	0.337	0.338
178	ASP	ASP	ASP	ASP	ASP	ASP	0.377	0.375	0.375	0.375	0.375	0.374
179	LYS	LYS	LYS	LYS	LYS	LYS	0.218	0.216	0.215	0.216	0.216	0.215
180	ILE	ILE	ILE	ILE	ILE	ILE	0.218	0.216	0.215	0.216	0.216	0.215
181	TYR	TYR	TYR	TYR	TYR	TYR	0.157	0.157	0.171	0.156	0.155	0.168
182	HIS	HIS	HIS	HIS	HIS	TYR	0.134	0.133	0.133	0.133	0.133	0.139
183	PHE	PHE	PHE	PHE	PHE	PHE	0.09	0.09	0.09	0.089	0.089	0.09
184	TYR	TYR	TYR	TYR	TYR	TYR	0.061	0.059	0.059	0.059	0.059	0.058
185	PHE	PHE	PHE	PHE	PHE	PHE	0.075	0.074	0.074	0.075	0.073	0.074
186	LYS	LYS	LYS	LYS	LYS	LYS	0.14	0.141	0.141	0.14	0.14	0.139
187	ASN	ASN	ASN	ASN	ASN	ASN	0.157	0.171	0.157	0.156	0.155	0.168
188	ASP	ASP	ASP	ASP	ASP	ASP	0.28	0.278	0.278	0.279	0.279	0.278
189	TRP	TRP	TRP	TRP	TRP	TRP	0.239	0.239	0.238	0.238	0.238	0.238
190	SER	SER	SER	SER	SER	SER	0.458	0.457	0.457	0.456	0.456	0.456
191	ARG	ARG	ARG	ARG	HIS	ARG	0.536	0.535	0.536	0.529	0.509	0.532
192	VAL	VAL	VAL	VAL	VAL	VAL	0.478	0.473	0.476	0.476	0.475	0.474
193	ALA	ALA	ALA	ALA	ALA	ALA	0.458	0.457	0.457	0.456	0.456	0.474
194	THR	THR	THR	THR	THR	THR	0.578	0.576	0.577	0.577	0.575	0.577
195	LYS	LYS	LYS	LYS	LYS	LYS	0.497	0.495	0.495	0.494	0.493	0.493
196	CYS	CYS	CYS	CYS	CYS	CYS	0.684	0.679	0.681	0.678	0.676	0.677
197	TYR	TYR	TYR	TYR	TYR	TYR	0.713	0.711	0.712	0.708	0.707	0.708
198	ASN	ASN	ASN	ASN	ASN	ASN	0.84	0.838	0.839	0.836	0.836	0.839
199	SER	SER	SER	SER	SER	SER	0.797	0.792	0.795	0.792	0.792	0.792
200	GLY	GLY	GLY	GLY	GLY	GLY	0.85	0.847	0.848	0.846	0.844	0.846
201	GLY	GLY	GLY	GLY	GLY	GLY	0.85	0.847	0.848	0.846	0.844	0.846
202	CYS	CYS	CYS	CYS	CYS	CYS	0.884	0.884	0.889	0.88	0.881	0.889
203	ALA	ALA	ALA	ALA	ALA	ALA	0.787	0.782	0.783	0.779	0.78	0.781
204	MET	MET	MET	MET	MET	MET	0.733	0.745	0.746	0.725	0.742	0.743
205	GLN	GLN	GLN	GLN	GLN	GLN	0.733	0.727	0.729	0.725	0.725	0.726
206	TYR	TYR	TYR	TYR	TYR	TYR	0.713	0.727	0.729	0.725	0.725	0.726
207	VAL	VAL	VAL	VAL	VAL	VAL	0.614	0.61	0.612	0.611	0.608	0.611
208	TYR	TYR	TYR	TYR	TYR	TYR	0.7	0.711	0.712	0.695	0.694	0.708
209	GLU	GLU	GLU	GLU	GLU	GLU	0.659	0.657	0.657	0.654	0.653	0.654
210	PRO	PRO	PRO	PRO	PRO	PRO	0.578	0.576	0.577	0.577	0.575	0.577
211	THR	THR	THR	THR	THR	THR	0.64	0.637	0.637	0.633	0.632	0.635
212	TYR	TYR	TYR	TYR	TYR	TYR	0.578	0.576	0.577	0.577	0.575	0.577
213	TYR	TYR	TYR	TYR	TYR	TYR	0.684	0.679	0.681	0.678	0.676	0.677
214	MET	MET	MET	MET	MET	MET	0.659	0.657	0.657	0.654	0.653	0.654
215	LEU	LEU	LEU	LEU	LEU	LEU	0.578	0.593	0.594	0.577	0.592	0.592
216	ASN	ASN	ASN	ASN	ASN	ASN	0.684	0.695	0.696	0.678	0.694	0.694
217	VAL	VAL	VAL	VAL	VAL	VAL	0.64	0.637	0.637	0.633	0.632	0.635
218	THR	THR	THR	THR	THR	THR	0.713	0.727	0.729	0.725	0.725	0.726
219	SER	SER	SER	SER	SER	SER	0.713	0.711	0.712	0.708	0.707	0.708
220	ALA	ALA	ALA	ALA	ALA	ALA	0.614	0.61	0.612	0.611	0.608	0.611
221	GLY	GLY	GLY	GLY	GLY	GLY	0.64	0.637	0.647	0.633	0.632	0.635
222	GLU	GLU	LYS	GLU	GLU	GLU	0.733	0.745	0.681	0.744	0.742	0.743
223	ASP	ASP	ASP	ASP	ALA	ASP	0.797	0.792	0.795	0.792	0.767	0.792
224	GLY	GLY	GLY	GLY	GLY	GLY	0.757	0.769	0.769	0.766	0.767	0.769
225	ILE	ILE	ILE	ILE	ILE	ILE	0.797	0.809	0.811	0.792	0.792	0.81
226	SER	SER	SER	SER	SER	SER	0.771	0.769	0.769	0.766	0.767	0.769
227	TYR	TYR	TYR	TYR	TYR	TYR	0.787	0.792	0.795	0.792	0.792	0.792
228	GLN	GLN	GLN	GLN	GLN	GLN	0.797	0.809	0.811	0.792	0.792	0.81
229	PRO	PRO	PRO	PRO	PRO	PRO	0.771	0.782	0.783	0.779	0.78	0.781
230	CYS	CYS	CYS	CYS	CYS	CYS	0.684	0.679	0.696	0.678	0.676	0.694
231	THR	THR	THR	THR	THR	THR	0.771	0.782	0.783	0.792	0.78	0.781
232	ALA	ALA	ALA	ALA	ALA	ALA	0.7	0.695	0.696	0.753	0.858	0.694
233	ASN	ASN	ASN	ASN	THR	ASN	0.597	0.61	0.612	0.779	0.792	0.611
233+1				THR	ARG					0.792	0.676
233+2				THR	GLU					0.695	0.742
233+3				GLY	TYR					0.644	0.632
233+4				ARG						0.551
234	CYS	CYS	CYS	CYS	CYS	CYS	0.578	0.576	0.577	0.577	0.575	0.577
235	ILE	ILE	ILE	ILE	ILE	ILE	0.44	0.441	0.442	0.436	0.435	0.44
236	GLY	GLY	GLY	GLY	GLY	GLY	0.393	0.391	0.39	0.389	0.39	0.391
237	TYR	TYR	TYR	TYR	TYR	TYR	0.44	0.457	0.457	0.456	0.456	0.456
238	ALA	ALA	ALA	ALA	ALA	ALA	0.322	0.323	0.324	0.319	0.32	0.338
239	ALA	ALA	ALA	ALA	ALA	ALA	0.252	0.262	0.262	0.251	0.25	0.263
240	ASN	ASN	ASN	ASN	ASN	ASN	0.28	0.278	0.278	0.279	0.279	0.296
241	VAL	VAL	VAL	VAL	VAL	VAL	0.307	0.323	0.324	0.306	0.306	0.324
242	PHE	PHE	PHE	PHE	PHE	PHE	0.207	0.205	0.215	0.206	0.204	0.215
243	ALA	ALA	ALA	ALA	ALA	ALA	0.252	0.253	0.252	0.251	0.25	0.251
244	THR	THR	THR	THR	THR	THR	0.264	0.278	0.278	0.261	0.261	0.278
245	GLU	GLU	GLU	GLU	GLU	GLU	0.193	0.205	0.204	0.191	0.204	0.204
246	PRO	PRO	PRO	PRO	PRO	PRO	0.28	0.278	0.278	0.279	0.279	0.278
247	ASN	ASN	ASN	ASN	ASN	ASN	0.173	0.171	0.171	0.169	0.17	0.168
248	GLY	GLY	GLY	GLY	GLY	GLY	0.151	0.15	0.15	0.15	0.149	0.15
249	HIS	HIS	HIS	HIS	HIS	HIS	0.105	0.112	0.112	0.105	0.104	0.11
250	ILE	ILE	ILE	ILE	ILE	ILE	0.111	0.112	0.112	0.111	0.111	0.11
251	PRO	PRO	PRO	PRO	PRO	PRO	0.151	0.157	0.157	0.15	0.155	0.157
252	GLU	GLU	GLU	GLU	GLU	GLU	0.111	0.112	0.112	0.111	0.111	0.11
253	GLY	GLY	GLY	GLY	GLY	GLY	0.157	0.171	0.171	0.169	0.17	0.168
254	PHE	PHE	PHE	PHE	PHE	PHE	0.157	0.157	0.157	0.156	0.155	0.157
255	SER	SER	SER	SER	SER	SER	0.151	0.15	0.15	0.15	0.149	0.157
256	PHE	PHE	PHE	PHE	PHE	PHE	0.105	0.103	0.104	0.105	0.104	0.104
257	ASN	ASN	ASN	ASN	ASN	ASN	0.207	0.205	0.204	0.206	0.204	0.204
258	ASN	ASN	ASN	ASN	ASN	ASN	0.207	0.216	0.215	0.216	0.216	0.215
259	TRP	TRP	TRP	TRP	TRP	TRP	0.111	0.123	0.124	0.124	0.124	0.124
260	PHE	PHE	PHE	PHE	PHE	PHE	0.124	0.123	0.124	0.124	0.124	0.124
261	LEU	LEU	LEU	LEU	LEU	LEU	0.05	0.048	0.049	0.048	0.048	0.048
262	LEU	LEU	LEU	LEU	LEU	LEU	0.066	0.074	0.074	0.066	0.073	0.074
263	SER	SER	SER	SER	SER	SER	0.086	0.083	0.084	0.084	0.083	0.084
264	ASN	ASN	ASN	ASN	ASN	ASN	0.111	0.112	0.112	0.111	0.111	0.11
265	ASP	ASP	ASP	ASP	ASP	ASP	0.111	0.112	0.112	0.111	0.111	0.11
266	SER	SER	SER	SER	SER	SER	0.097	0.103	0.104	0.097	0.104	0.104
267	THR	THR	THR	THR	THR	THR	0.086	0.09	0.09	0.089	0.089	0.09
268	VAL	VAL	LEU	LEU	LEU	LEU	0.043	0.044	0.038	0.037	0.038	0.038
269	LEU	LEU	VAL	VAL	VAL	VAL	0.09	0.09	0.084	0.075	0.083	0.084
270	HIS	HIS	HIS	HIS	HIS	HIS	0.031	0.031	0.031	0.031	0.032	0.032
271	GLY	GLY	GLY	GLY	GLY	GLY	0.013	0.013	0.013	0.013	0.013	0.013
272	LYS	LYS	LYS	LYS	LYS	LYS	0.002	0.002	0.002	0.002	0.002	0.002
273	VAL	VAL	VAL	VAL	VAL	VAL	0.011	0.011	0.011	0.011	0.011	0.011
274	VAL	VAL	VAL	VAL	VAL	VAL	0.009	0.009	0.009	0.009	0.009	0.008
275	SER	SER	SER	SER	SER	SER	0.02	0.02	0.02	0.02	0.02	0.02
276	ASN	ASN	ASN	ASN	ASN	ASN	0.035	0.038	0.038	0.037	0.038	0.038
277	GLN	GLN	GLN	GLN	GLN	GLN	0.039	0.038	0.038	0.037	0.038	0.038
278	PRO	PRO	PRO	PRO	PRO	PRO	0.075	0.083	0.084	0.084	0.083	0.084
279	LEU	LEU	LEU	LEU	LEU	LEU	0.066	0.065	0.066	0.066	0.065	0.074
280	LEU	LEU	LEU	LEU	LEU	LEU	0.111	0.123	0.112	0.111	0.111	0.124
281	VAL	VAL	VAL	VAL	VAL	VAL	0.173	0.183	0.184	0.169	0.182	0.182
282	ASN	ASN	ASN	ASN	ASN	ASN	0.227	0.229	0.229	0.227	0.227	0.228
283	CYS	CYS	CYS	CYS	CYS	CYS	0.296	0.307	0.307	0.306	0.306	0.307
284	LEU	LEU	LEU	LEU	LEU	LEU	0.28	0.298	0.297	0.294	0.296	0.296
285	LEU	LEU	LEU	LEU	LEU	LEU	0.377	0.391	0.39	0.375	0.375	0.391
286	ALA	ALA	ALA	ALA	ALA	ALA	0.428	0.441	0.442	0.436	0.435	0.44
287	ILE	ILE	MET	ILE	ILE	ILE	0.536	0.553	0.551	0.529	0.53	0.552
288	PRO	PRO	PRO	PRO	PRO	PRO	0.536	0.535	0.536	0.529	0.53	0.532
289	LYS	LYS	LYS	LYS	LYS	LYS	0.659	0.657	0.657	0.654	0.653	0.677
290	ILE	ILE	ILE	ILE	ILE	ILE	0.614	0.637	0.637	0.633	0.632	0.635
291	TYR	TYR	TYR	TYR	TYR	TYR	0.478	0.495	0.495	0.494	0.493	0.493
292	GLY	GLY	GLY	GLY	GLY	GLY	0.684	0.695	0.696	0.678	0.676	0.694
293	LEU	LEU	LEU	LEU	LEU	LEU	0.713	0.711	0.712	0.708	0.707	0.708
294	GLY	GLY	GLY	GLY	GLY	GLY	0.597	0.61	0.612	0.611	0.608	0.611
295	GLN	GLN	GLN	GLN	GLN	GLN	0.512	0.512	0.513	0.509	0.509	0.51
296	PHE	PHE	PHE	PHE	PHE	PHE	0.478	0.495	0.495	0.476	0.493	0.493
297	PHE	PHE	PHE	PHE	PHE	PHE	0.377	0.375	0.375	0.375	0.375	0.374
298	SER	SER	SER	SER	SER	SER	0.357	0.357	0.356	0.353	0.354	0.356
299	PHE	PHE	PHE	PHE	PHE	PHE	0.252	0.253	0.252	0.251	0.25	0.251
300	ASN	ASN	ASN	ASN	ASN	ASN	0.34	0.357	0.356	0.353	0.354	0.356
301	GLN	GLN	GLN	GLN	GLN	GLN	0.41	0.412	0.411	0.409	0.408	0.411
302	THR	THR	THR	SER	THR	THR	0.377	0.391	0.39	0.375	0.39	0.391
303	MET	MET	ILE	ILE	ILE	ILE	0.34	0.339	0.356	0.353	0.354	0.356
304	ASP	ASP	ASP	ASP	ASP	ASP	0.41	0.495	0.495	0.494	0.493	0.51
305	GLY	GLY	GLY	GLY	GLY	GLY	0.497	0.495	0.495	0.494	0.493	0.51
306+1	GLU						0.512			0.529
306+2	ASP						0.597			0.409
306+3	LEU						0.659			0.353
306+4	LYS						0.684			0.409
306+5	SER						0.497			0.338
306	PHE	VAL	VAL	VAL	VAL	VAL	0.578	0.535	0.536	0.353	0.53	0.532
307	CYS	CYS	CYS	CYS	CYS	CYS	0.41	0.412	0.411	0.279	0.408	0.411
308	ASN	ASN	ASN	ASN	ASN	ASN	0.357	0.375	0.375	0.389	0.354	0.374
309	GLY	GLY	GLY	GLY	GLY	GLY	0.41	0.412	0.411	0.216	0.408	0.411
310	ALA	ALA	ALA	ALA	ALA	ALA	0.34	0.357	0.356	0.238	0.337	0.356
311	ALA	ALA	ALA	ALA	ALA	ALA	0.357	0.357	0.356	0.227	0.354	0.356
312	ALA	ALA	VAL	VAL	VAL	VAL	0.296	0.298	0.278	0.14	0.279	0.278
313	GLN	GLN	GLN	GLN	ARG	GLN	0.377	0.391	0.39	0.156	0.435	0.391
314	ARG	ARG	ARG	ARG	ARG	ARG	0.207	0.216	0.215	0.216	0.216	0.215
315	ALA	ALA	ALA	ALA	ALA	ALA	0.239	0.239	0.238	0.156	0.238	0.238
316	PRO	PRO	PRO	PRO	PRO	PRO	0.227	0.229	0.229	0.261	0.227	0.228
317	GLU	GLU	GLU	GLU	GLU	GLU	0.14	0.141	0.141	0.261	0.14	0.139
318	ALA	ALA	ALA	ALA	ALA	ALA	0.157	0.157	0.157	0.319	0.155	0.157
319	LEU	LEU	LEU	LEU	LEU	LEU	0.218	0.216	0.215	0.456	0.216	0.215
320	ARG	ARG	ARG	LYS	ARG	ARG	0.14	0.15	0.15	0.551	0.149	0.15
321	PHE	PHE	PHE	PHE	PHE	PHE	0.252	0.262	0.262	0.509	0.261	0.263
322	ASN	ASN	ASN	ASN	ASN	ASN	0.264	0.278	0.278	0.644	0.261	0.278
323	ILE	ILE	ILE	ILE	ILE	ILE	0.322	0.339	0.339	0.611	0.337	0.338
324	ASN	ASN	ASP	ASP	ASN	ASP	0.458	0.457	0.457	0.509	0.456	0.456
325	ASP	ASP	ASP	ASP	ASP	ASP	0.551	0.553	0.551	0.611	0.552	0.552
326	THR	THR	THR	THR	THR	THR	0.497	0.512	0.513	0.725	0.509	0.51
327	SER	SER	ALA	SER	SER	SER	0.647	0.647	0.647	0.725	0.645	0.654
328	VAL	VAL	VAL	VAL	VAL	VAL	0.614	0.61	0.612	0.594	0.608	0.611
329	ILE	ILE	ILE	ILE	ILE	ILE	0.512	0.512	0.513	0.577	0.509	0.532
330	LEU	LEU	LEU	LEU	LEU	LEU	0.614	0.637	0.637	0.436	0.608	0.635
331	ALA	ALA	ALA	ALA	ALA	ALA	0.713	0.727	0.729	0.456	0.725	0.726
332	GLU	GLU	GLU	GLU	GLU	GLU	0.733	0.745	0.746	0.375	0.742	0.743
333	GLY	GLY	GLY	GLY	GLY	GLY	0.578	0.593	0.594	0.436	0.592	0.592
334	SER	SER	SER	SER	SER	SER	0.578	0.593	0.594	0.389	0.575	0.592
335	ILE	ILE	ILE	ILE	ILE	ILE	0.44	0.441	0.457	0.389	0.435	0.456
336	VAL	VAL	VAL	VAL	VAL	VAL	0.458	0.473	0.476	0.456	0.475	0.474
337	LEU	LEU	LEU	LEU	LEU	LEU	0.357	0.375	0.375	0.494	0.375	0.374
338	HIS	HIS	HIS	HIS	HIS	HIS	0.44	0.441	0.442	0.456	0.435	0.44
339	THR	THR	THR	THR	THR	THR	0.377	0.391	0.39	0.509	0.39	0.391
340	ALA	ALA	ALA	ALA	ALA	ALA	0.393	0.391	0.39	0.426	0.39	0.391
341	LEU	LEU	LEU	LEU	LEU	LEU	0.458	0.457	0.457	0.529	0.456	0.456
342	GLY	GLY	GLY	GLY	GLY	GLY	0.497	0.495	0.495	0.456	0.493	0.493
343	THR	THR	THR	THR	THR	THR	0.458	0.457	0.457	0.611	0.456	0.456
344	ASN	ASN	ASN	ASN	ASN	ASN	0.512	0.512	0.513	0.611	0.509	0.51
345	LEU	LEU	PHE	PHE	PHE	PHE	0.428	0.431	0.429	0.725	0.425	0.43
346	SER	SER	SER	SER	SER	SER	0.536	0.535	0.536	0.779	0.53	0.532
347	PHE	PHE	PHE	PHE	PHE	PHE	0.458	0.473	0.476	0.846	0.456	0.474
348	VAL	VAL	VAL	VAL	VAL	VAL	0.614	0.61	0.612	0.836	0.608	0.611
349	CYS	CYS	CYS	CYS	CYS	CYS	0.614	0.61	0.612	0.813	0.608	0.611
350	SER	SER	SER	SER	SER	SER	0.733	0.727	0.729	0.866	0.725	0.726
351	ASN	ASN	ASN	ASN	ASN	ASN	0.787	0.792	0.783	0.792	0.78	0.781
352	SER	SER	SER	SER	SER	SER	0.85	0.847	0.848	0.766	0.844	0.846
353	SER	SER	SER	SER	SER	SER	0.84	0.838	0.839	0.859	0.836	0.839
354	ASP	ASP	ASP	ASP	ASN	ASP	0.815	0.809	0.811	0.866	0.822	0.824
355	PRO	PRO	PRO	PRO	PRO	PRO	0.87	0.87	0.87	0.766	0.866	0.882
356	HIS	HIS	HIS	HIS	HIS	HIS	0.797	0.809	0.811	0.792	0.811	0.81
357	SER	SER	LEU	SER	LEU	LEU	0.771	0.769	0.756	0.889	0.755	0.756
358	ALA	ALA	THR	ALA	ALA	ALA	0.861	0.861	0.86	0.846	0.858	0.86
359	ILE	ILE	THR	THR	THR	THR	0.87	0.87	0.87	0.792	0.866	0.868
360	PHE	PHE	PHE	PHE	PHE	PHE	0.771	0.769	0.769	0.822	0.767	0.769
361	ALA	ALA	ALA	ALA	PRO	ALA	0.797	0.809	0.811	0.822	0.792	0.81
362	ILE	ILE	ILE	ILE	ILE	ILE	0.891	0.89	0.889	0.836	0.889	0.889
363	PRO	PRO	PRO	PRO	PRO	PRO	0.85	0.847	0.848	0.866	0.844	0.846
364	LEU	LEU	LEU	LEU	LEU	LEU	0.797	0.792	0.795	0.766	0.792	0.792
365	GLY	GLY	GLY	GLY	GLY	GLY	0.826	0.822	0.823	0.708	0.822	0.824
366	ALA	ALA	ALA	ALA	ALA	ALA	0.826	0.822	0.823	0.654	0.822	0.824
367	THR	THR	THR	THR	THR	THR	0.84	0.847	0.848	0.678	0.844	0.846
368	GLN	GLN	GLN	GLN	GLN	GLN	0.87	0.87	0.87	0.529	0.866	0.868
369	VAL	VAL	VAL	VAL	VAL	VAL	0.771	0.782	0.783	0.633	0.767	0.781
370	PRO	PRO	PRO	PRO	PRO	PRO	0.713	0.711	0.712	0.476	0.707	0.708
371	TYR	TYR	TYR	TYR	TYR	TYR	0.659	0.679	0.681	0.611	0.653	0.677
372	TYR	TYR	TYR	TYR	TYR	TYR	0.684	0.679	0.681	0.551	0.676	0.677
373	CYS	CYS	CYS	CYS	CYS	CYS	0.536	0.535	0.536	0.611	0.53	0.532
374	PHE	PHE	PHE	PHE	PHE	PHE	0.614	0.637	0.637	0.633	0.632	0.635
375	LEU	LEU	PRO	LEU	LEU	LEU	0.478	0.473	0.495	0.654	0.475	0.474
376	LYS	LYS	LYS	LYS	LYS	LYS	0.614	0.61	0.612	0.708	0.608	0.611
377	VAL	VAL	VAL	VAL	GLY	VAL	0.551	0.553	0.551	0.695	0.592	0.552
378	ASP	ASP	ASP	ASP	ASP	ASP	0.614	0.61	0.612	0.708	0.608	0.611
379	THR	THR	THR	THR	THR	THR	0.64	0.637	0.637	0.654	0.632	0.635
380	TYR	TYR	TYR	TYR	TYR	TYR	0.647	0.657	0.657	0.678	0.653	0.654
381	ASN	ASN	ASN	ASN	ASN	ASN	0.713	0.711	0.712	0.594	0.707	0.708
382	SER	SER	SER	SER	SER	SER	0.7	0.695	0.696	0.594	0.694	0.694
383	THR	THR	THR	SER	THR	THR	0.713	0.711	0.712	0.456	0.707	0.708
384	VAL	VAL	VAL	VAL	VAL	VAL	0.659	0.657	0.657	0.494	0.653	0.654
385	TYR	TYR	TYR	TYR	TYR	TYR	0.684	0.679	0.681	0.551	0.676	0.677
386	LYS	LYS	LYS	LYS	LYS	LYS	0.597	0.593	0.594	0.494	0.592	0.592
387	PHE	PHE	PHE	PHE	PHE	LEU	0.597	0.61	0.612	0.389	0.608	0.611
388	LEU	LEU	LEU	LEU	LEU	LEU	0.458	0.457	0.457	0.494	0.456	0.456
389	ALA	ALA	ALA	ALA	ALA	ALA	0.497	0.495	0.495	0.375	0.493	0.493
390	VAL	VAL	VAL	VAL	VAL	VAL	0.551	0.553	0.551	0.319	0.552	0.552
391	LEU	LEU	LEU	LEU	LEU	LEU	0.497	0.495	0.495	0.261	0.493	0.493
392	PRO	PRO	PRO	HIS	PRO	HIS	0.428	0.431	0.429	0.169	0.425	0.391
393	PRO	PRO	PRO	PRO	PRO	PRO	0.497	0.495	0.495	0.227	0.493	0.493
394	THR	THR	THR	THR	THR	THR	0.377	0.375	0.375	0.156	0.375	0.374
395	VAL	VAL	VAL	VAL	VAL	VAL	0.322	0.323	0.324	0.206	0.32	0.324
396	ARG	ARG	ARG	ARG	ARG	ARG	0.264	0.262	0.262	0.156	0.261	0.278
397	GLU	GLU	GLU	GLU	GLU	GLU	0.173	0.171	0.171	0.191	0.17	0.168
398	ILE	ILE	ILE	ILE	ILE	ILE	0.227	0.229	0.238	0.169	0.227	0.238
399	VAL	VAL	VAL	VAL	VAL	VAL	0.157	0.157	0.157	0.216	0.155	0.157
400	ILE	ILE	ILE	ILE	ILE	ILE	0.193	0.205	0.204	0.156	0.204	0.204
401	THR	THR	THR	THR	THR	THR	0.157	0.157	0.157	0.206	0.155	0.157
402	LYS	LYS	LYS	LYS	LYS	LYS	0.193	0.193	0.192	0.133	0.192	0.191
403	TYR	TYR	TYR	TYR	TYR	TYR	0.157	0.171	0.171	0.216	0.17	0.168
404	GLY	GLY	GLY	GLY	GLY	GLY	0.218	0.216	0.215	0.191	0.216	0.215
405	ASP	ASP	ASP	ASP	ASP	ASP	0.157	0.157	0.157	0.124	0.17	0.168
406	VAL	VAL	VAL	VAL	VAL	VAL	0.207	0.216	0.215	0.182	0.216	0.215
407	TYR	TYR	TYR	TYR	TYR	TYR	0.134	0.133	0.133	0.182	0.133	0.133
408	VAL	VAL	VAL	VAL	VAL	VAL	0.218	0.216	0.215	0.294	0.216	0.215
409	ASN	ASN	ASN	ASN	ASN	ASN	0.193	0.205	0.204	0.261	0.204	0.204
410	GLY	GLY	GLY	GLY	GLY	GLY	0.124	0.123	0.124	0.238	0.124	0.124
411	PHE	PHE	PHE	PHE	PHE	PHE	0.184	0.183	0.184	0.279	0.182	0.182
412	GLY	GLY	GLY	GLY	GLY	GLY	0.173	0.183	0.184	0.261	0.182	0.182
413	TYR	TYR	TYR	TYR	TYR	TYR	0.296	0.298	0.297	0.279	0.296	0.296
414	LEU	LEU	LEU	LEU	LEU	LEU	0.264	0.262	0.262	0.279	0.261	0.263
415	HIS	HIS	HIS	HIS	HIS	HIS	0.239	0.239	0.238	0.353	0.238	0.238
416	LEU	LEU	LEU	LEU	LEU	LEU	0.264	0.278	0.278	0.375	0.279	0.278
417	GLY	GLY	GLY	GLY	GLY	GLY	0.264	0.262	0.262	0.375	0.261	0.263
418	LEU	LEU	LEU	LEU	LEU	LEU	0.264	0.278	0.278	0.476	0.279	0.278
419	LEU	LEU	LEU	LEU	LEU	LEU	0.28	0.278	0.278	0.456	0.279	0.278
420	ASP	ASP	ASP	ASP	ASP	ASP	0.357	0.357	0.356	0.611	0.354	0.356
421	ALA	ALA	ALA	ALA	ALA	ALA	0.357	0.375	0.375	0.594	0.375	0.374
422	VAL	VAL	VAL	VAL	VAL	VAL	0.377	0.375	0.39	0.725	0.375	0.391
423	THR	THR	THR	THR	THR	THR	0.478	0.495	0.495	0.708	0.493	0.493
424	ILE	ILE	ILE	ILE	ILE	ILE	0.458	0.457	0.457	0.792	0.456	0.456
425	ASN	ASN	ASN	ASN	ASN	ASN	0.614	0.637	0.637	0.766	0.632	0.635
426	PHE	PHE	PHE	PHE	PHE	PHE	0.597	0.61	0.612	0.822	0.592	0.611
427	THR	THR	THR	THR	THR	THR	0.733	0.745	0.746	0.708	0.725	0.743
428	GLY	GLY	GLY	GLY	GLY	GLY	0.713	0.711	0.712	0.678	0.707	0.708
429	HIS	HIS	HIS	HIS	HIS	HIS	0.797	0.809	0.811	0.725	0.792	0.81
430	GLY	ARG	GLY	GLY	GLY	GLY	0.771	0.838	0.769	0.678	0.767	0.781
431	ILE	THR	THR	THR	THR	THR	0.826	0.822	0.823	0.529	0.822	0.824
432	ASP	ASP	ASP	ASP	ASP	ASP	0.713	0.711	0.712	0.436	0.707	0.708
433	GLY	GLY	GLY	ASP	ASP	ASP	0.647	0.647	0.647	0.409	0.676	0.677
434	ASP	ASP	ASP	ASP	ASP	ASP	0.733	0.727	0.729	0.389	0.725	0.726
435	VAL	VAL	VAL	VAL	VAL	VAL	0.659	0.679	0.681	0.279	0.676	0.677
436	SER	SER	SER	SER	SER	SER	0.536	0.553	0.551	0.294	0.53	0.552
437	GLY	GLY	GLY	GLY	GLY	GLY	0.44	0.457	0.457	0.206	0.435	0.456
438	PHE	PHE	PHE	PHE	PHE	PHE	0.41	0.412	0.411	0.191	0.408	0.411
439	TRP	TRP	TRP	TRP	TRP	TRP	0.393	0.391	0.39	0.133	0.39	0.391
440	THR	THR	THR	THR	THR	THR	0.28	0.278	0.278	0.124	0.279	0.278
441	ILE	ILE	ILE	ILE	ILE	ILE	0.296	0.298	0.297	0.084	0.296	0.296
442	ALA	ALA	ALA	ALA	ALA	ALA	0.207	0.216	0.215	0.048	0.204	0.215
443	SER	SER	SER	SER	SER	SER	0.193	0.205	0.204	0.022	0.204	0.204
444	THR	THR	THR	THR	THR	THR	0.134	0.133	0.133	0.017	0.133	0.139
445	ASN	ASN	ASN	ASN	ASN	ASN	0.124	0.123	0.124	0.005	0.124	0.124
446	PHE	PHE	PHE	PHE	PHE	PHE	0.075	0.083	0.084	0.013	0.083	0.084
447	VAL	VAL	VAL	VAL	VAL	VAL	0.05	0.048	0.049	0.013	0.048	0.048
448	ASP	ASP	ASP	ASP	ASP	ASP	0.022	0.021	0.021	0.031	0.021	0.023
449	ALA	ALA	ALA	ALA	ALA	ALA	0.013	0.016	0.016	0.055	0.017	0.017
450	LEU	LEU	LEU	LEU	LEU	LEU	0.005	0.005	0.005	0.105	0.005	0.008
451	ILE	ILE	ILE	ILE	ILE	ILE	0.013	0.016	0.016	0.097	0.013	0.017
452	GLU	GLU	GLU	GLU	GLU	GLU	0.013	0.013	0.013	0.066	0.013	0.013
453	VAL	VAL	VAL	VAL	VAL	VAL	0.031	0.031	0.031	0.055	0.032	0.032
454	GLN	GLN	GLN	GLN	GLN	GLN	0.055	0.059	0.059	0.045	0.055	0.058
455	GLY	GLY	GLY	GLY	GLY	GLY	0.105	0.103	0.104	0.02	0.104	0.104
456	THR	THR	THR	THR	THR	THR	0.097	0.103	0.104	0.035	0.104	0.104
457	ALA	ALA	ALA	ALA	ALA	ALA	0.066	0.065	0.066	0.017	0.065	0.065
458	ILE	ILE	ILE	ILE	ILE	ILE	0.055	0.059	0.059	0.048	0.059	0.058
459	GLN	GLN	GLN	GLN	GLN	GLN	0.043	0.044	0.045	0.024	0.045	0.045
460	ARG	ARG	ARG	ARG	ARG	ARG	0.02	0.021	0.021	0.075	0.021	0.021
461	ILE	ILE	ILE	ILE	ILE	ILE	0.035	0.035	0.035	0.066	0.035	0.035
462	LEU	LEU	LEU	LEU	LEU	LEU	0.019	0.016	0.016	0.059	0.017	0.017
463	TYR	TYR	TYR	TYR	TYR	TYR	0.043	0.048	0.049	0.037	0.048	0.048
464	CYS	CYS	CYS	CYS	CYS	CYS	0.022	0.025	0.025	0.024	0.024	0.023
465	ASP	ASP	ASP	ASP	ASP	ASP	0.075	0.074	0.074	0.024	0.073	0.074
466	ASP	ASP	ASP	ASP	ASP	ASP	0.066	0.074	0.066	0.013	0.065	0.065
467	PRO	PRO	PRO	PRO	PRO	PRO	0.061	0.065	0.059	0.009	0.059	0.065
468	VAL	VAL	VAL	VAL	VAL	VAL	0.039	0.038	0.038	0.005	0.038	0.038
469	SER	SER	SER	SER	SER	SER	0.025	0.025	0.025	0.004	0.024	0.023
470	GLN	GLN	GLN	GLN	GLN	GLN	0.022	0.021	0.021	0.002	0.021	0.023
471	LEU	LEU	LEU	LEU	LEU	LEU	0.013	0.013	0.013	0	0.013	0.013
472	LYS	LYS	LYS	LYS	LYS	LYS	0.009	0.009	0.009	0.001	0.009	0.008
473	CYS	CYS	CYS	CYS	CYS	CYS	0.005	0.005	0.005	0.005	0.005	0.005
474	SER	SER	SER	SER	SER	SER	0.004	0.004	0.003	0.005	0.004	0.004
475	GLN	GLN	GLN	GLN	GLN	GLN	0.002	0.002	0.002	0.003	0.002	0.002
476	VAL	VAL	VAL	VAL	VAL	VAL	0	0	0	0.005	0	0
477	ALA	ALA	ALA	ALA	ALA	ALA	0.001	0.001	0.001	0.022	0.001	0.001
478	PHE	PHE	PHE	PHE	PHE	PHE	0.005	0.005	0.005	0.028	0.005	0.005
479	ASP	ASP	ASP	ASP	ASP	ASP	0.005	0.005	0.005	0.048	0.005	0.005
480	LEU	LEU	LEU	LEU	LEU	LEU	0.003	0.003	0.003	0.017	0.003	0.003
481	ASP	ASP	ASP	ASP	ASP	ASP	0.005	0.005	0.005	0.037	0.005	0.005
482	ASP	ASP	ASP	ASP	ASP	ASP	0.022	0.021	0.021	0.075	0.021	0.021
483	GLY	GLY	GLY	GLY	GLY	GLY	0.027	0.028	0.028	0.089	0.028	0.028
484	PHE	PHE	PHE	PHE	PHE	PHE	0.05	0.048	0.049	0.169	0.048	0.048
485	TYR	TYR	TYR	TYR	TYR	TYR	0.013	0.016	0.016	0.216	0.017	0.013
486	PRO	PRO	PRO	PRO	PRO	PRO	0.035	0.035	0.035	0.191	0.035	0.035
487	ILE	ILE	ILE	ILE	ILE	ILE	0.075	0.074	0.074	0.15	0.073	0.074
488	SER	SER	SER	SER	SER	SER	0.09	0.09	0.09	0.294	0.089	0.09
489	SER	SER	SER	SER	SER	SER	0.157	0.157	0.157	0.338	0.17	0.157
490	THR	ILE	THR	ARG	ARG	ARG	0.173	0.171	0.171	0.319	0.204	0.204
491	ASN	ASN	ASN	ASN	ASN	ASN	0.193	0.193	0.192	0.436	0.192	0.191
492	LEU	LEU	LEU	HIS	LEU	LEU	0.157	0.157	0.157	0.426	0.155	0.157
493	LEU	LEU	LEU	LEU	LEU	LEU	0.296	0.298	0.297	0.551	0.296	0.296
494	SER	SER	SER	SER	SER	SER	0.34	0.339	0.339	0.594	0.337	0.338
495	HIS	HIS	HIS	HIS	HIS	HIS	0.307	0.323	0.324	0.654	0.32	0.324
496	GLU	GLU	GLU	GLU	GLU	GLU	0.44	0.441	0.442	0.753	0.435	0.44
497	GLN	GLN	GLN	GLN	GLN	GLN	0.428	0.431	0.429	0.792	0.425	0.43
498	PRO	SER	PRO	PRO	PRO	PRO	0.551	0.576	0.551	0.846	0.552	0.552
499	THR	THR	THR	ILE	ILE	ILE	0.597	0.61	0.612	0.919	0.592	0.592
500	SER	SER	SER	SER	SER	SER	0.659	0.657	0.657	0.941	0.653	0.654
501	PHE	PHE	PHE	PHE	PHE	PHE	0.757	0.756	0.756	0.941	0.755	0.756
502	VAL	VAL	VAL	VAL	VAL	VAL	0.797	0.792	0.795	0.968	0.792	0.792
503	THR	THR	THR	THR	THR	THR	0.85	0.847	0.848	0.945	0.844	0.846
504	LEU	LEU	LEU	LEU	LEU	LEU	0.923	0.924	0.925	0.949	0.92	0.922
505	PRO	PRO	PRO	PRO	PRO	PRO	0.943	0.943	0.942	0.909	0.941	0.941
506	SER	SER	SER	SER	SER	SER	0.943	0.943	0.942	0.919	0.941	0.941
507	PHE	PHE	PHE	PHE	PHE	PHE	0.967	0.967	0.967	0.902	0.968	0.965
508	ASN	ASN	ASN	ASN	ASN	ASN	0.946	0.946	0.945	0.866	0.945	0.947
509	ASP	ASP	ASP	ASP	ASP	ASP	0.949	0.949	0.948	0.866	0.949	0.949
510	HIS	HIS	HIS	HIS	HIS	HIS	0.903	0.904	0.904	0.822	0.909	0.904
511	SER	SER	SER	SER	SER	SER	0.911	0.912	0.912	0.859	0.92	0.91
512	PHE	PHE	PHE	PHE	PHE	PHE	0.897	0.896	0.896	0.813	0.902	0.895
513	VAL	VAL	VAL	VAL	VAL	VAL	0.861	0.861	0.86	0.866	0.858	0.86
514	ASN	ASN	ASN	ASN	ASN	ASN	0.87	0.87	0.87	0.846	0.866	0.868
515	ILE	ILE	ILE	ILE	ILE	ILE	0.815	0.809	0.811	0.866	0.811	0.81
516	THR	THR	THR	THR	THR	THR	0.861	0.861	0.86	0.792	0.858	0.86
517	VAL	VAL	VAL	VAL	VAL	VAL	0.815	0.809	0.811	0.88	0.811	0.81
518	SER	SER	SER	SER	SER	SER	0.87	0.87	0.87	0.909	0.866	0.868
519	ALA	ALA	ALA	ALA	ALA	ALA	0.84	0.847	0.839	0.919	0.844	0.846
520	ALA	ALA	ALA	SER	SER	SER	0.861	0.861	0.86	0.859	0.866	0.868
521	PHE	PHE	PHE	PHE	PHE	PHE	0.797	0.792	0.795	0.813	0.792	0.792
522	GLY	GLY	GLY	GLY	GLY	GLY	0.87	0.87	0.882	0.779	0.881	0.882
523	ASP	GLY	GLY	GLY	GLY	GLY	0.911	0.912	0.912	0.846	0.909	0.91
524	HIS	HIS	HIS	TYR	HIS	HIS	0.903	0.904	0.904	0.866	0.909	0.904
525	SER	SER	ARG	SER	SER	SER	0.861	0.861	0.889	0.909	0.858	0.86
526	GLY	GLY	GLY	GLY	GLY	GLY	0.797	0.792	0.795	0.902	0.811	0.792
527	ALA	ALA	ALA	ALA	ALA	ALA	0.787	0.782	0.783	0.889	0.78	0.781
528	ASN	ASN	ASN	ASN	ASN	ASN	0.85	0.847	0.848	0.909	0.844	0.846
529	LEU	LEU	LEU	LEU	LEU	LEU	0.861	0.861	0.86	0.88	0.866	0.86
530	ILE	ILE	ILE	ILE	ILE	ILE	0.911	0.912	0.912	0.909	0.909	0.91
531	ALA	ALA	ALA	ALA	ALA	ALA	0.903	0.904	0.904	0.902	0.902	0.904
532	SER	SER	SER	SER	SER	SER	0.884	0.884	0.882	0.932	0.889	0.882
533	ASP	ASP	ASP	ASP	ASP	ASP	0.911	0.912	0.912	0.949	0.909	0.91
534	THR	THR	THR	THR	THR	THR	0.884	0.884	0.882	0.957	0.881	0.882
535	THR	THR	THR	THR	THR	THR	0.903	0.904	0.904	0.941	0.909	0.904
536	ILE	ILE	ILE	ILE	ILE	ILE	0.903	0.904	0.904	0.941	0.902	0.904
537	ASN	ASN	ASN	ASN	ASN	ASN	0.933	0.933	0.933	0.937	0.932	0.932
538	GLY	GLY	GLY	GLY	GLY	GLY	0.949	0.949	0.948	0.937	0.949	0.949
539	PHE	PHE	PHE	PHE	PHE	PHE	0.958	0.957	0.957	0.919	0.957	0.958
540	SER	SER	SER	SER	SER	SER	0.939	0.939	0.939	0.954	0.941	0.941
541	SER	SER	SER	SER	SER	SER	0.943	0.943	0.942	0.937	0.941	0.941
542	PHE	PHE	PHE	PHE	PHE	PHE	0.933	0.933	0.933	0.929	0.937	0.932
543	CYS	CYS	ARG	CYS	CYS	CYS	0.939	0.939	0.957	0.895	0.937	0.939
544	VAL	VAL	VAL	VAL	VAL	VAL	0.911	0.924	0.912	0.836	0.92	0.922
545	ASP	ASP	ASP	ASP	ASP	ASP	0.954	0.955	0.954	0.822	0.954	0.954
546	THR	THR	THR	THR	THR	THR	0.933	0.933	0.933	0.753	0.937	0.932
547	ARG	ARG	ARG	ARG	ARG	ARG	0.923	0.924	0.925	0.779	0.929	0.922
548	GLN	GLN	GLN	GLN	GLN	GLN	0.897	0.896	0.896	0.725	0.896	0.895
549	PHE	PHE	PHE	PHE	PHE	PHE	0.826	0.822	0.823	0.813	0.822	0.824
550	THR	THR	THR	THR	THR	THR	0.815	0.809	0.811	0.708	0.811	0.81
551	ILE	ILE	ILE	ILE	ILE	ILE	0.757	0.756	0.756	0.846	0.755	0.756
552	THR	THR	SER	SER	SER	SER	0.787	0.782	0.783	0.766	0.78	0.781
553	LEU	LEU	ARG	LEU	LEU	LEU	0.713	0.727	0.657	0.836	0.725	0.726
554	PHE	PHE	PHE	PHE	PHE	PHE	0.815	0.809	0.795	0.766	0.811	0.81
555	TYR	TYR	TYR	TYR	TYR	CYS	0.7	0.695	0.696	0.813	0.707	0.743
556	ASN	ASN	ASN	ASN	ASN	ASN	0.84	0.838	0.839	0.725	0.844	0.839
557	VAL	VAL	VAL	VAL	VAL	VAL	0.771	0.769	0.769	0.725	0.767	0.769
558	THR	THR	PRO	THR	THR	THR	0.84	0.838	0.839	0.654	0.836	0.839
559	ASN	ASN	THR	ASN	ASN	ASN	0.771	0.769	0.783	0.644	0.767	0.769
560	SER	SER	SER	SER	SER	SER	0.815	0.809	0.811	0.529	0.811	0.81
561	TYR	TYR	TYR	TYR	TYR	TYR	0.733	0.727	0.729	0.594	0.725	0.726
562	GLY	GLY	GLY	GLY	GLY	GLY	0.713	0.727	0.729	0.509	0.725	0.726
563	TYR	TYR	TYR	TYR	TYR	TYR	0.647	0.657	0.657	0.509	0.653	0.654
564	VAL	VAL	GLY	VAL	VAL	VAL	0.647	0.647	0.637	0.529	0.645	0.646
565	SER	SER	SER	SER	SER	SER	0.536	0.535	0.536	0.494	0.53	0.532
566	LYS	LYS	LYS	LYS	LYS	LYS	0.597	0.593	0.594	0.577	0.592	0.577
567	SER	SER	SER	SER	SER	SER	0.512	0.512	0.513	0.611	0.509	0.51
568	GLN	GLN	GLN	SER	GLN	GLN	0.512	0.512	0.513	0.529	0.509	0.51
569	ASP	ASP	GLY	ASP	ASP	ASP	0.536	0.535	0.551	0.611	0.53	0.532
570	SER	SER	SER	SER	SER	SER	0.497	0.495	0.495	0.494	0.493	0.493
571	ASN	ASN	ASN	ASN	ASN	ASN	0.578	0.576	0.577	0.611	0.575	0.577
572	CYS	CYS	CYS	CYS	CYS	CYS	0.614	0.61	0.612	0.509	0.608	0.611
573	PRO	PRO	PRO	PRO	PRO	PRO	0.512	0.512	0.513	0.509	0.53	0.51
574	PHE	PHE	PHE	PHE	PHE	PHE	0.614	0.61	0.612	0.644	0.608	0.611
575	THR	THR	THR	THR	THR	THR	0.497	0.495	0.495	0.654	0.493	0.493
576	LEU	LEU	LEU	LEU	LEU	LEU	0.614	0.61	0.612	0.529	0.608	0.611
577	GLN	GLN	GLN	GLN	GLN	GLN	0.512	0.512	0.513	0.678	0.509	0.51
578	SER	SER	SER	SER	SER	SER	0.497	0.512	0.513	0.654	0.509	0.51
579	VAL	VAL	VAL	VAL	VAL	VAL	0.647	0.647	0.647	0.753	0.645	0.646
580	ASN	ASN	ASN	ASN	ASN	ASN	0.647	0.647	0.647	0.779	0.653	0.646
581	ASP	ASP	ASP	ASP	ASP	ASP	0.512	0.512	0.536	0.895	0.53	0.532
582	TYR	TYR	TYR	TYR	TYR	TYR	0.659	0.657	0.657	0.909	0.676	0.654
583	LEU	LEU	LEU	LEU	LEU	LEU	0.659	0.657	0.657	0.846	0.653	0.654
584	SER	SER	SER	SER	SER	SER	0.757	0.756	0.756	0.902	0.755	0.756
585	PHE	PHE	PHE	PHE	PHE	PHE	0.771	0.769	0.769	0.866	0.78	0.769
586	SER	SER	SER	SER	SER	SER	0.891	0.896	0.896	0.895	0.896	0.895
587	LYS	LYS	LYS	LYS	LYS	LYS	0.911	0.912	0.912	0.895	0.909	0.91
588	PHE	PHE	PHE	PHE	PHE	PHE	0.84	0.838	0.839	0.919	0.844	0.839
589	CYS	CYS	CYS	CYS	CYS	CYS	0.903	0.904	0.904	0.919	0.902	0.904
590	VAL	VAL	VAL	VAL	VAL	VAL	0.87	0.87	0.87	0.919	0.866	0.868
591	SER	SER	SER	SER	SER	SER	0.897	0.896	0.896	0.909	0.896	0.895
592	THR	THR	THR	THR	THR	THR	0.897	0.896	0.896	0.866	0.896	0.895
593	SER	SER	SER	SER	SER	SER	0.923	0.924	0.925	0.822	0.92	0.922
594	LEU	LEU	LEU	LEU	LEU	LEU	0.911	0.912	0.912	0.725	0.92	0.91
595	LEU	LEU	LEU	LEU	LEU	LEU	0.911	0.912	0.912	0.725	0.92	0.91
596	ALA	ALA	ALA	ALA	ALA	ALA	0.911	0.912	0.912	0.654	0.909	0.91
597	SER	SER	SER	SER	SER	SER	0.861	0.861	0.86	0.678	0.866	0.868
598	ALA	ALA	ALA	ALA	ALA	ALA	0.826	0.822	0.823	0.678	0.822	0.824
599	CYS	CYS	CYS	CYS	CYS	CYS	0.733	0.727	0.729	0.633	0.725	0.726
600	THR	THR	THR	THR	THR	THR	0.733	0.727	0.729	0.654	0.725	0.726
601	ILE	ILE	ILE	ILE	ILE	ILE	0.659	0.657	0.657	0.577	0.653	0.654
602	ASP	ASP	ASP	ASP	ASP	ASP	0.659	0.679	0.657	0.695	0.676	0.677
603	LEU	LEU	LEU	LEU	LEU	LEU	0.659	0.679	0.657	0.611	0.676	0.677
604	PHE	PHE	PHE	PHE	PHE	PHE	0.64	0.637	0.637	0.744	0.632	0.635
605	GLY	GLY	GLY	GLY	GLY	GLY	0.659	0.657	0.657	0.654	0.653	0.654
606	HIS	TYR	TYR	TYR	TYR	TYR	0.578	0.576	0.577	0.708	0.575	0.577
607	PRO	PRO	PRO	PRO	PRO	PRO	0.684	0.695	0.696	0.695	0.694	0.694
608	GLU	GLU	GLU	GLU	ASP	GLU	0.614	0.61	0.612	0.744	0.608	0.611
609	PHE	PHE	PHE	PHE	PHE	PHE	0.75	0.745	0.746	0.753	0.742	0.743
610	GLY	GLY	GLY	GLY	GLY	GLY	0.659	0.657	0.657	0.766	0.676	0.654
611	SER	SER	SER	SER	SER	SER	0.713	0.711	0.712	0.813	0.707	0.708
612	GLY	GLY	GLY	GLY	GLY	GLY	0.684	0.695	0.696	0.792	0.694	0.694
613	VAL	VAL	VAL	VAL	VAL	VAL	0.75	0.745	0.746	0.779	0.742	0.743
614	LYS	LYS	LYS	LYS	LYS	LYS	0.757	0.756	0.756	0.846	0.755	0.756
615	PHE	PHE	PHE	PHE	PHE	PHE	0.757	0.769	0.769	0.766	0.767	0.769
616	THR	THR	THR	THR	THR	THR	0.797	0.792	0.795	0.889	0.811	0.792
617	SER	SER	SER	SER	SER	SER	0.797	0.792	0.795	0.766	0.792	0.792
618	LEU	LEU	LEU	LEU	LEU	LEU	0.787	0.782	0.783	0.859	0.78	0.781
619	TYR	TYR	TYR	TYR	TYR	TYR	0.84	0.838	0.839	0.753	0.844	0.839
620	PHE	PHE	PHE	PHE	PHE	PHE	0.771	0.769	0.769	0.822	0.767	0.769
621	GLN	GLN	GLN	GLN	GLN	GLN	0.891	0.89	0.889	0.866	0.889	0.889
622	PHE	PHE	PHE	PHE	PHE	PHE	0.771	0.769	0.769	0.919	0.767	0.769
623	THR	THR	THR	THR	THR	THR	0.85	0.847	0.848	0.859	0.858	0.846
624	LYS	LYS	LYS	LYS	LYS	LYS	0.757	0.756	0.756	0.822	0.755	0.756
625	GLY	GLY	GLY	GLY	GLY	GLY	0.826	0.822	0.823	0.744	0.822	0.824
626	GLU	GLU	GLU	GLU	GLU	GLU	0.87	0.87	0.87	0.779	0.866	0.868
627	LEU	LEU	LEU	LEU	LEU	LEU	0.923	0.924	0.925	0.708	0.92	0.922
628	ILE	ILE	ILE	ILE	ILE	ILE	0.861	0.861	0.86	0.813	0.858	0.86
629	THR	THR	THR	THR	THR	THR	0.826	0.822	0.823	0.88	0.822	0.824
630	SER	GLY	GLY	GLY	GLY	GLY	0.733	0.745	0.746	0.895	0.742	0.743
631	THR	THR	THR	THR	THR	THR	0.771	0.769	0.769	0.932	0.78	0.769
632	PRO	PRO	PRO	PRO	PRO	PRO	0.713	0.711	0.712	0.957	0.707	0.708
633	LYS	LYS	LYS	LYS	LYS	LYS	0.797	0.809	0.811	0.941	0.811	0.81
634	PRO	PRO	PRO	PRO	PRO	PRO	0.87	0.87	0.87	0.965	0.881	0.868
635	LEU	LEU	LEU	LEU	LEU	LEU	0.891	0.89	0.889	0.932	0.896	0.895
636	GLU	GLU	GLU	GLU	GLU	GLU	0.931	0.933	0.933	0.88	0.932	0.932
637	GLY	GLY	GLY	GLY	GLY	GLY	0.954	0.957	0.954	0.88	0.957	0.958
638	VAL	VAL	VAL	VAL	VAL	VAL	0.939	0.943	0.942	0.792	0.941	0.941
639	THR	THR	THR	THR	THR	THR	0.963	0.963	0.963	0.792	0.965	0.965
640	ASP	ASP	ASP	ASP	ASP	ASP	0.933	0.933	0.933	0.744	0.932	0.932
641	VAL	VAL	VAL	VAL	VAL	VAL	0.884	0.884	0.882	0.779	0.881	0.882
642	SER	SER	SER	SER	SER	SER	0.87	0.87	0.87	0.744	0.866	0.868
643	PHE	PHE	PHE	PHE	PHE	PHE	0.797	0.792	0.795	0.611	0.792	0.792
644	MET	MET	MET	MET	MET	MET	0.797	0.792	0.795	0.436	0.792	0.792
645	THR	THR	THR	THR	THR	THR	0.75	0.745	0.746	0.529	0.742	0.743
646	LEU	LEU	LEU	LEU	LEU	LEU	0.771	0.769	0.769	0.436	0.78	0.769
647	ASP	ASP	ASP	ASP	ASP	ASP	0.733	0.727	0.729	0.509	0.742	0.726
648	VAL	VAL	VAL	VAL	VAL	VAL	0.614	0.61	0.612	0.633	0.608	0.611
649	CYS	CYS	CYS	HIS	CYS	CYS	0.44	0.441	0.442	0.695	0.435	0.44
650	THR	THR	THR	THR	THR	THR	0.512	0.512	0.513	0.792	0.53	0.51
651	LYS	LYS	LYS	LYS	LYS	LYS	0.428	0.431	0.429	0.633	0.435	0.43
652	TYR	TYR	TYR	TYR	TYR	TYR	0.512	0.512	0.513	0.577	0.509	0.51
653	THR	THR	THR	THR	THR	THR	0.614	0.61	0.612	0.426	0.632	0.635
654	ILE	ILE	ILE	ILE	ILE	ILE	0.7	0.695	0.696	0.409	0.694	0.694
655	TYR	TYR	TYR	TYR	TYR	TYR	0.797	0.792	0.795	0.353	0.792	0.792
656	GLY	GLY	GLY	GLY	GLY	GLY	0.614	0.61	0.612	0.456	0.632	0.611
657	PHE	PHE	PHE	PHE	PHE	PHE	0.578	0.576	0.577	0.529	0.575	0.577
658	LYS	LYS	LYS	LYS	LYS	LYS	0.428	0.431	0.429	0.678	0.425	0.43
659	GLY	GLY	GLY	GLY	GLY	GLY	0.41	0.412	0.411	0.725	0.408	0.411
660	GLU	GLU	GLU	GLU	GLU	GLU	0.34	0.357	0.356	0.859	0.354	0.356
661	GLY	GLY	GLY	GLY	GLY	GLY	0.458	0.457	0.457	0.846	0.456	0.456
662	ILE	ILE	ILE	ILE	VAL	ILE	0.512	0.512	0.513	0.909	0.53	0.51
663	ILE	ILE	ILE	ILE	ILE	ILE	0.684	0.679	0.681	0.902	0.676	0.677
664	THR	THR	THR	THR	THR	THR	0.733	0.727	0.729	0.949	0.725	0.726
665	LEU	LEU	LEU	LEU	LEU	LEU	0.861	0.861	0.86	0.919	0.866	0.86
666	THR	THR	THR	THR	THR	THR	0.85	0.847	0.848	0.965	0.844	0.846
667	ASN	ASN	ASN	ASN	ASN	ASN	0.911	0.912	0.912	0.932	0.909	0.91
668	SER	SER	SER	SER	SER	SER	0.903	0.904	0.904	0.909	0.902	0.904
669	SER	SER	SER	SER	SER	SER	0.949	0.949	0.948	0.866	0.949	0.949
670	PHE	PHE	PHE	PHE	PHE	PHE	0.923	0.924	0.925	0.779	0.92	0.922
671	LEU	LEU	LEU	LEU	LEU	LEU	0.967	0.967	0.967	0.813	0.965	0.965
672	ALA	ALA	ALA	ALA	ALA	ALA	0.933	0.933	0.933	0.644	0.932	0.932
673	GLY	GLY	GLY	GLY	GLY	GLY	0.911	0.912	0.912	0.529	0.909	0.91
674	VAL	VAL	VAL	VAL	VAL	VAL	0.87	0.87	0.87	0.509	0.866	0.868
675	TYR	TYR	TYR	TYR	TYR	TYR	0.771	0.769	0.769	0.389	0.78	0.769
676	TYR	TYR	TYR	TYR	TYR	TYR	0.815	0.809	0.811	0.456	0.811	0.81
677	THR	THR	THR	THR	THR	THR	0.647	0.647	0.647	0.426	0.645	0.646
678	SER	SER	SER	SER	SER	SER	0.536	0.535	0.536	0.594	0.53	0.532
679	ASP	ASP	ASP	ASP	ASP	ASP	0.512	0.512	0.513	0.633	0.509	0.51
680	SER	SER	SER	SER	SER	SER	0.393	0.391	0.39	0.744	0.39	0.391
681	GLY	GLY	GLY	GLY	GLY	GLY	0.458	0.457	0.457	0.779	0.456	0.456
682	GLN	GLN	GLN	GLN	GLN	GLN	0.428	0.431	0.429	0.909	0.425	0.43
683	LEU	LEU	LEU	LEU	LEU	LEU	0.597	0.593	0.594	0.929	0.592	0.592
684	LEU	LEU	LEU	LEU	LEU	LEU	0.614	0.61	0.612	0.945	0.608	0.611
685	ALA	ALA	ALA	ALA	ALA	ALA	0.75	0.745	0.746	0.965	0.742	0.743
686	PHE	PHE	PHE	PHE	PHE	PHE	0.787	0.782	0.783	0.962	0.78	0.781
687	LYS	LYS	LYS	LYS	LYS	LYS	0.911	0.912	0.912	0.945	0.909	0.91
688	ASN	ASN	ASN	ASN	ASN	ASN	0.923	0.93	0.93	0.919	0.929	0.93
689	VAL	VAL	VAL	VAL	VAL	VAL	0.946	0.946	0.945	0.859	0.945	0.947
690	THR	THR	THR	THR	THR	THR	0.963	0.963	0.963	0.836	0.965	0.965
691	SER	SER	SER	SER	SER	SER	0.958	0.957	0.957	0.678	0.957	0.958
692	GLY	GLY	GLY	GLY	GLY	GLY	0.943	0.946	0.945	0.529	0.945	0.947
693	ALA	ALA	ALA	ALA	ALA	ALA	0.911	0.912	0.912	0.456	0.92	0.922
694	ILE	ILE	VAL	VAL	VAL	VAL	0.87	0.87	0.86	0.338	0.858	0.86
695	TYR	TYR	TYR	TYR	TYR	TYR	0.826	0.838	0.839	0.319	0.836	0.839
696	SER	SER	SER	SER	SER	SER	0.684	0.679	0.681	0.216	0.676	0.677
697	VAL	VAL	VAL	VAL	VAL	VAL	0.536	0.535	0.536	0.238	0.53	0.532
698	THR	THR	THR	THR	THR	THR	0.458	0.457	0.457	0.14	0.456	0.456
699	PRO	PRO	PRO	PRO	PRO	PRO	0.322	0.339	0.324	0.133	0.337	0.324
700	CYS	CYS	CYS	CYS	CYS	CYS	0.322	0.323	0.324	0.084	0.32	0.324
701	SER	SER	SER	SER	SER	SER	0.218	0.216	0.215	0.066	0.216	0.215
702	PHE	PHE	PHE	PHE	TYR	PHE	0.239	0.239	0.238	0.075	0.261	0.238
703	SER	SER	SER	SER	SER	SER	0.14	0.141	0.141	0.028	0.14	0.139
704	GLU	GLU	GLU	GLU	GLU	GLU	0.134	0.133	0.133	0.059	0.133	0.133
705	GLN	GLN	GLN	GLN	GLN	GLN	0.075	0.083	0.074	0.059	0.083	0.074
706	ALA	ALA	ALA	ALA	ALA	ALA	0.066	0.065	0.066	0.066	0.065	0.065
707	ALA	ALA	ALA	ALA	ALA	ALA	0.075	0.074	0.074	0.097	0.073	0.074
708	TYR	TYR	TYR	TYR	TYR	TYR	0.027	0.028	0.028	0.089	0.028	0.028
709	VAL	VAL	VAL	VAL	VAL	VAL	0.061	0.059	0.059	0.14	0.059	0.058
710	ASP	ASP	ASP	ASP	ASP	ASP	0.055	0.059	0.059	0.133	0.059	0.058
711	ASP	ASP	ASP	ASP	ASP	ASP	0.066	0.065	0.066	0.169	0.065	0.065
712	ASP	ASP	ASP	ASP	ASP	ASP	0.097	0.097	0.097	0.182	0.097	0.098
713	ILE	ILE	ILE	ILE	ILE	ILE	0.09	0.09	0.09	0.251	0.089	0.09
714	VAL	VAL	VAL	VAL	VAL	VAL	0.14	0.141	0.141	0.353	0.14	0.139
715	GLY	GLY	GLY	GLY	GLY	GLY	0.124	0.133	0.133	0.353	0.133	0.133
716	VAL	VAL	VAL	VAL	VAL	VAL	0.173	0.171	0.171	0.494	0.17	0.168
717	ILE	ILE	ILE	ILE	ILE	ILE	0.184	0.183	0.184	0.436	0.182	0.182
718	SER	SER	SER	SER	SER	SER	0.252	0.253	0.252	0.319	0.25	0.251
719	SER	SER	SER	SER	SER	SER	0.34	0.357	0.356	0.279	0.354	0.356
720	LEU	LEU	LEU	LEU	LEU	LEU	0.357	0.357	0.356	0.261	0.354	0.356
721	SER	SER	SER	SER	SER	SER	0.497	0.495	0.495	0.476	0.493	0.493
722	ASN	SER	SER	ASN	ASN	SER	0.44	0.412	0.411	0.436	0.435	0.411
723	SER	SER	SER	SER	SER	SER	0.322	0.323	0.324	0.476	0.32	0.324
724	THR	THR	THR	THR	THR	THR	0.28	0.278	0.278	0.436	0.279	0.278
725	PHE	PHE	PHE	PHE	PHE	PHE	0.264	0.262	0.262	0.529	0.261	0.263
726	ASN	ASN	ASN	ASN	ASN	ASN	0.458	0.473	0.476	0.426	0.475	0.474
727	ASN	ASN	SER	SER	SER	SER	0.44	0.457	0.442	0.456	0.435	0.44
728	THR	THR	THR	THR	THR	THR	0.458	0.473	0.476	0.389	0.475	0.474
729	ARG	ARG	ARG	ARG	ARG	ARG	0.44	0.441	0.442	0.319	0.435	0.44
730	GLU	GLU	GLU	GLU	GLU	GLU	0.536	0.535	0.536	0.409	0.53	0.532
731	LEU	LEU	LEU	LEU	LEU	LEU	0.41	0.412	0.429	0.261	0.425	0.411
732	PRO	PRO	PRO	PRO	PRO	PRO	0.458	0.457	0.457	0.294	0.456	0.456
733	GLY	GLY	GLY	GLY	GLY	GLY	0.393	0.391	0.39	0.306	0.39	0.391
734	PHE	PHE	PHE	PHE	PHE	PHE	0.307	0.307	0.307	0.338	0.32	0.307
735	PHE	PHE	PHE	PHE	PHE	PHE	0.41	0.412	0.411	0.389	0.408	0.411
736	TYR	TYR	TYR	TYR	TYR	TYR	0.252	0.262	0.262	0.494	0.261	0.263
737	HIS	HIS	HIS	HIS	HIS	HIS	0.296	0.298	0.297	0.436	0.296	0.296
738	SER	SER	SER	SER	SER	SER	0.307	0.307	0.307	0.456	0.306	0.307
739	ASN	ASN	ASN	ASN	ASN	ASN	0.34	0.339	0.339	0.279	0.337	0.338
740	ASP	ASP	ASP	ASP	ASP	ASP	0.393	0.391	0.39	0.319	0.39	0.391
741	VAL	GLY	GLY	GLY	GLY	GLY	0.512	0.495	0.495	0.238	0.493	0.493
742	SER	SER	SER	SER	SER	SER	0.44	0.441	0.442	0.169	0.435	0.44
743	ASN	ASN	ASN	ASN	ASN	ASN	0.458	0.473	0.457	0.089	0.456	0.456
744	CYS	CYS	CYS	CYS	CYS	CYS	0.28	0.278	0.278	0.075	0.279	0.278
745	THR	THR	THR	THR	THR	THR	0.322	0.323	0.324	0.105	0.32	0.324
746	GLU	GLU	GLU	GLU	GLU	GLU	0.239	0.239	0.238	0.133	0.238	0.238
747	PRO	PRO	PRO	PRO	PRO	PRO	0.157	0.157	0.157	0.191	0.155	0.157
748	VAL	VAL	VAL	VAL	VAL	VAL	0.09	0.09	0.09	0.261	0.089	0.09
749	LEU	LEU	LEU	LEU	LEU	LEU	0.075	0.074	0.074	0.216	0.073	0.074
750	VAL	VAL	VAL	VAL	VAL	VAL	0.105	0.103	0.104	0.191	0.104	0.104
751	TYR	TYR	TYR	TYR	TYR	TYR	0.134	0.133	0.133	0.15	0.133	0.133
752	SER	SER	SER	SER	SER	SER	0.193	0.193	0.192	0.206	0.192	0.191
753	ASN	ASN	ASN	ASN	ASN	ASN	0.264	0.262	0.262	0.169	0.261	0.263
754	ILE	ILE	ILE	ILE	ILE	ILE	0.218	0.216	0.215	0.251	0.216	0.215
755	GLY	GLY	GLY	GLY	GLY	GLY	0.193	0.193	0.192	0.238	0.192	0.191
756	VAL	VAL	VAL	VAL	VAL	VAL	0.151	0.15	0.15	0.279	0.149	0.15
757	CYS	CYS	CYS	CYS	CYS	CYS	0.207	0.205	0.204	0.279	0.204	0.204
758	LYS	LYS	LYS	LYS	LYS	LYS	0.173	0.171	0.171	0.294	0.17	0.168
759	SER	SER	SER	SER	SER	SER	0.252	0.253	0.252	0.375	0.25	0.251
760	GLY	GLY	GLY	GLY	GLY	GLY	0.239	0.239	0.238	0.251	0.238	0.238
761	SER	SER	SER	SER	SER	SER	0.28	0.278	0.278	0.306	0.279	0.278
762	ILE	ILE	ILE	ILE	ILE	ILE	0.28	0.278	0.278	0.319	0.279	0.278
763	GLY	GLY	GLY	GLY	GLY	GLY	0.296	0.298	0.297	0.251	0.296	0.296
764	TYR	TYR	TYR	TYR	TYR	TYR	0.377	0.375	0.375	0.319	0.375	0.374
765	VAL	VAL	VAL	VAL	VAL	VAL	0.252	0.253	0.252	0.319	0.25	0.251
766	SER	SER	PRO	PRO	PRO	PRO	0.307	0.307	0.307	0.338	0.306	0.307
767	SER	SER	SER	SER	SER	SER	0.322	0.323	0.324	0.436	0.32	0.324
768	GLN	GLN	GLN	GLN	GLN	GLN	0.239	0.239	0.238	0.476	0.238	0.238
769	SER	SER	SER	SER	SER	SER	0.322	0.323	0.324	0.611	0.32	0.324
770	GLY	GLY	GLY	GLY	GLY	GLY	0.322	0.323	0.324	0.678	0.32	0.324
771	GLN	GLN	GLN	GLN	GLN	GLN	0.34	0.339	0.339	0.725	0.337	0.338
772	VAL	VAL	VAL	VAL	VAL	VAL	0.44	0.441	0.442	0.779	0.435	0.44
773	LYS	LYS	LYS	LYS	LYS	LYS	0.478	0.473	0.476	0.866	0.475	0.474
774	ILE	ILE	ILE	ILE	ILE	ILE	0.614	0.61	0.612	0.889	0.608	0.592
775	ALA	ALA	ALA	ALA	ALA	ALA	0.684	0.679	0.681	0.866	0.676	0.654
776	PRO	PRO	PRO	PRO	PRO	PRO	0.733	0.727	0.729	0.822	0.725	0.726
777	THR	THR	THR	THR	THR	THR	0.787	0.782	0.783	0.753	0.78	0.781
778	VAL	VAL	VAL	VAL	VAL	VAL	0.87	0.87	0.87	0.654	0.866	0.868
779	THR	THR	THR	THR	THR	THR	0.891	0.89	0.889	0.654	0.889	0.889
780	GLY	GLY	GLY	GLY	GLY	GLY	0.87	0.87	0.87	0.551	0.881	0.868
781	ASN	ASN	ASN	ASN	ASN	ASN	0.826	0.822	0.823	0.551	0.822	0.81
782	ILE	ILE	ILE	ILE	ILE	ILE	0.757	0.756	0.756	0.509	0.755	0.756
783	SER	SER	SER	SER	SER	SER	0.659	0.657	0.657	0.436	0.653	0.654
784	ILE	ILE	ILE	ILE	ILE	ILE	0.659	0.657	0.657	0.319	0.653	0.654
785	PRO	PRO	PRO	PRO	PRO	PRO	0.551	0.553	0.551	0.279	0.552	0.552
786	THR	THR	THR	THR	THR	THR	0.551	0.553	0.551	0.206	0.552	0.552
787	ASN	ASN	ASN	ASN	ASN	ASN	0.512	0.512	0.513	0.169	0.509	0.51
788	PHE	PHE	PHE	PHE	PHE	PHE	0.44	0.441	0.442	0.156	0.435	0.44
789	SER	SER	SER	SER	SER	SER	0.322	0.323	0.324	0.097	0.32	0.307
790	MET	MET	MET	MET	MET	MET	0.28	0.278	0.278	0.111	0.279	0.263
791	SER	SER	SER	SER	SER	SER	0.207	0.205	0.204	0.075	0.204	0.204
792	ILE	ILE	ILE	ILE	ILE	ILE	0.173	0.171	0.171	0.14	0.17	0.168
793	ARG	ARG	ARG	ARG	ARG	ARG	0.157	0.157	0.157	0.124	0.155	0.15
794	THR	THR	THR	THR	THR	THR	0.097	0.097	0.097	0.227	0.097	0.098
795	GLU	GLU	GLU	GLU	GLU	GLU	0.111	0.112	0.112	0.191	0.111	0.11
796	TYR	TYR	TYR	TYR	TYR	TYR	0.075	0.074	0.074	0.169	0.073	0.074
797	LEU	LEU	LEU	LEU	LEU	LEU	0.14	0.141	0.141	0.182	0.14	0.139
798	GLN	GLN	GLN	GLN	GLN	GLN	0.124	0.123	0.112	0.279	0.124	0.124
799	LEU	LEU	LEU	LEU	LEU	LEU	0.227	0.229	0.229	0.279	0.227	0.228
800	TYR	TYR	TYR	TYR	TYR	TYR	0.193	0.193	0.192	0.389	0.192	0.191
801	ASN	ASN	ASN	ASN	ASN	ASN	0.173	0.171	0.171	0.426	0.17	0.168
802	THR	THR	THR	THR	THR	THR	0.184	0.183	0.184	0.577	0.182	0.182
803	PRO	PRO	PRO	PRO	PRO	PRO	0.28	0.278	0.278	0.577	0.279	0.278
804	VAL	VAL	VAL	VAL	VAL	VAL	0.28	0.278	0.278	0.633	0.279	0.278
805	SER	SER	SER	SER	SER	SER	0.393	0.391	0.39	0.529	0.39	0.391
806	VAL	VAL	VAL	VAL	VAL	VAL	0.41	0.412	0.411	0.338	0.408	0.411
807	ASP	ASP	ASP	ASP	ASP	ASP	0.578	0.576	0.577	0.509	0.575	0.577
808	CYS	CYS	CYS	CYS	CYS	CYS	0.578	0.576	0.577	0.611	0.575	0.577
809	ALA	ALA	ALA	ALA	ALA	ALA	0.64	0.637	0.637	0.551	0.632	0.635
810	THR	THR	THR	THR	THR	THR	0.536	0.535	0.536	0.725	0.53	0.532
811	TYR	TYR	TYR	TYR	TYR	TYR	0.34	0.339	0.339	0.753	0.337	0.338
812	VAL	VAL	VAL	VAL	VAL	VAL	0.497	0.495	0.495	0.859	0.509	0.493
813	CYS	CYS	CYS	CYS	CYS	CYS	0.614	0.61	0.594	0.866	0.608	0.611
814	ASN	ASN	ASN	ASN	ASN	ASN	0.551	0.553	0.551	0.725	0.552	0.552
815	GLY	GLY	GLY	GLY	GLY	GLY	0.733	0.727	0.729	0.836	0.725	0.726
816	ASN	ASN	ASN	ASN	ASN	ASN	0.757	0.756	0.756	0.895	0.755	0.756
817	SER	SER	SER	SER	SER	SER	0.861	0.861	0.86	0.822	0.858	0.86
818	ARG	ARG	ARG	ARG	ARG	ARG	0.87	0.861	0.86	0.744	0.866	0.86
819	CYS	CYS	CYS	CYS	CYS	CYS	0.733	0.727	0.729	0.88	0.725	0.726
820	LYS	LYS	LYS	LYS	LYS	LYS	0.826	0.822	0.823	0.88	0.836	0.824
821	GLN	GLN	GLN	GLN	GLN	GLN	0.897	0.896	0.896	0.792	0.896	0.895
822	LEU	LEU	LEU	LEU	LEU	LEU	0.826	0.822	0.823	0.792	0.822	0.824
823	LEU	LEU	LEU	LEU	LEU	LEU	0.75	0.745	0.746	0.766	0.742	0.743
824	THR	THR	THR	THR	THR	THR	0.884	0.884	0.882	0.644	0.881	0.882
825	GLN	GLN	GLN	GLN	GLN	GLN	0.87	0.87	0.87	0.654	0.866	0.868
826	TYR	TYR	TYR	TYR	TYR	TYR	0.797	0.792	0.795	0.792	0.792	0.792
827	THR	THR	THR	THR	THR	THR	0.787	0.792	0.783	0.654	0.792	0.792
828	ALA	ALA	ALA	ALA	ALA	ALA	0.771	0.769	0.769	0.529	0.767	0.769
829	ALA	ALA	ALA	ALA	ALA	ALA	0.647	0.647	0.647	0.654	0.645	0.646
830	CYS	CYS	CYS	CYS	CYS	CYS	0.647	0.647	0.647	0.678	0.653	0.654
831	LYS	LYS	LYS	LYS	LYS	LYS	0.797	0.782	0.783	0.529	0.792	0.792
832	THR	THR	THR	THR	THR	THR	0.659	0.657	0.657	0.436	0.653	0.654
833	ILE	ILE	ILE	ILE	ILE	ILE	0.512	0.512	0.513	0.594	0.53	0.51
834	GLU	GLU	GLU	GLU	GLU	GLU	0.659	0.657	0.657	0.654	0.653	0.654
835	SER	SER	SER	SER	SER	SER	0.684	0.679	0.681	0.476	0.676	0.677
836	ALA	ALA	ALA	ALA	ALA	ALA	0.536	0.535	0.536	0.476	0.53	0.532
837	LEU	LEU	LEU	LEU	LEU	LEU	0.44	0.441	0.442	0.678	0.435	0.44
838	GLN	GLN	GLN	GLN	GLN	GLN	0.597	0.593	0.594	0.551	0.608	0.592
839	LEU	LEU	LEU	LEU	LEU	LEU	0.659	0.657	0.657	0.409	0.653	0.654
840	SER	SER	SER	SER	SER	SER	0.478	0.473	0.457	0.509	0.475	0.456
841	ALA	ALA	ALA	ALA	ALA	ALA	0.478	0.473	0.476	0.633	0.475	0.474
842	ARG	ARG	ARG	ARG	ARG	ARG	0.684	0.679	0.681	0.476	0.676	0.677
843	LEU	LEU	PRO	LEU	LEU	LEU	0.551	0.553	0.577	0.409	0.552	0.552
844	GLU	GLU	GLU	GLU	GLU	GLU	0.41	0.391	0.411	0.529	0.408	0.411
845	SER	SER	SER	SER	SER	SER	0.497	0.512	0.495	0.611	0.509	0.51
846	ALA	ALA	ALA	VAL	VAL	VAL	0.614	0.61	0.612	0.426	0.632	0.635
847	GLU	GLU	GLU	GLU	GLU	GLU	0.478	0.473	0.457	0.509	0.475	0.474
848	VAL	VAL	VAL	VAL	VAL	VAL	0.41	0.412	0.411	0.529	0.408	0.411
849	ASN	ASN	ASN	ASN	ASN	ASN	0.536	0.535	0.536	0.594	0.53	0.532
850	SER	SER	SER	SER	SER	SER	0.614	0.61	0.612	0.633	0.608	0.611
851	MET	MET	MET	MET	MET	MET	0.428	0.431	0.429	0.744	0.425	0.43
852	LEU	LEU	LEU	LEU	LEU	LEU	0.512	0.495	0.495	0.725	0.509	0.493
853	THR	THR	THR	THR	THR	THR	0.536	0.535	0.536	0.551	0.53	0.532
854	ILE	ILE	ILE	ILE	ILE	ILE	0.578	0.576	0.577	0.611	0.592	0.577
855	SER	SER	SER	SER	SER	SER	0.64	0.637	0.637	0.708	0.632	0.635
856	GLU	GLU	GLU	GLU	GLU	GLU	0.75	0.745	0.746	0.594	0.742	0.743
857	GLU	GLU	GLU	GLU	GLU	GLU	0.713	0.711	0.712	0.456	0.725	0.708
858	ALA	ALA	ALA	ALA	ALA	ALA	0.551	0.553	0.551	0.551	0.552	0.552
859	LEU	LEU	LEU	LEU	LEU	LEU	0.614	0.61	0.612	0.494	0.608	0.611
860	GLN	GLN	GLN	GLN	GLN	GLN	0.713	0.711	0.712	0.644	0.707	0.708
861	LEU	LEU	LEU	LEU	LEU	LEU	0.597	0.593	0.594	0.611	0.592	0.592
862	ALA	ALA	ALA	ALA	ALA	ALA	0.458	0.457	0.457	0.476	0.456	0.456
863	THR	THR	THR	THR	THR	THR	0.551	0.553	0.551	0.594	0.552	0.552
864	ILE	ILE	ILE	ILE	ILE	ILE	0.497	0.495	0.495	0.509	0.493	0.493
865	SER	SER	SER	SER	SER	SER	0.647	0.647	0.647	0.551	0.645	0.646
866	SER	SER	SER	SER	SER	SER	0.614	0.61	0.612	0.436	0.608	0.611
867	PHE	PHE	PHE	PHE	PHE	PHE	0.478	0.473	0.476	0.389	0.475	0.474
868	ASN	ASN	ASN	ASN	ASN	ASN	0.597	0.593	0.594	0.338	0.592	0.592
869	GLY	GLY	GLY	GLY	GLY	GLY	0.512	0.512	0.513	0.319	0.509	0.51
870	ASP	ASP	ASP	ASP	ASP	ASP	0.551	0.553	0.551	0.306	0.552	0.552
871	GLY	GLY	GLY	GLY	GLY	GLY	0.44	0.441	0.429	0.216	0.435	0.43
872	TYR	TYR	TYR	TYR	TYR	TYR	0.393	0.391	0.39	0.238	0.39	0.391
873	ASN	ASN	ASN	ASN	ASN	ASN	0.34	0.323	0.339	0.338	0.337	0.338
874	PHE	PHE	PHE	PHE	PHE	PHE	0.322	0.307	0.324	0.353	0.32	0.307
875	THR	THR	THR	THR	THR	THR	0.307	0.307	0.307	0.389	0.306	0.307
876	ASN	ASN	ASN	ASN	ASN	ASN	0.218	0.216	0.215	0.509	0.216	0.215
877	VAL	VAL	VAL	VAL	VAL	VAL	0.239	0.239	0.238	0.633	0.238	0.238
878	LEU	LEU	LEU	LEU	LEU	LEU	0.34	0.339	0.339	0.494	0.337	0.338
879	GLY	GLY	GLY	GLY	GLY	GLY	0.357	0.357	0.356	0.695	0.354	0.356
880	VAL	VAL	VAL	VAL	VAL	VAL	0.393	0.391	0.39	0.644	0.39	0.391
881	SER	SER	SER	SER	SER	SER	0.512	0.512	0.513	0.725	0.509	0.51
882	VAL	VAL	VAL	VAL	VAL	VAL	0.64	0.637	0.637	0.744	0.632	0.635
883	TYR	TYR	TYR	TYR	TYR	TYR	0.497	0.495	0.476	0.792	0.493	0.493
884	ASP	ASP	ASP	ASP	GLU	GLU	0.7	0.695	0.696	0.708	0.707	0.708
885	PRO	PRO	PRO	PRO	PRO	PRO	0.647	0.647	0.647	0.654	0.645	0.646
886	ALA	ALA	ALA	ALA	ALA	ALA	0.733	0.727	0.729	0.529	0.725	0.726
887	SER	SER	SER	SER	SER	SER	0.75	0.745	0.746	0.456	0.742	0.743
888	ASP	GLY	GLY	GLY	GLY	GLY	0.815	0.792	0.795	0.338	0.792	0.792
889	ARG	ARG	ARG	ARG	ARG	ARG	0.713	0.711	0.712	0.238	0.707	0.708
890	VAL	VAL	VAL	VAL	VAL	VAL	0.659	0.657	0.657	0.216	0.653	0.654
891	VAL	VAL	VAL	VAL	VAL	VAL	0.536	0.535	0.536	0.169	0.53	0.532
892	GLN	GLN	GLN	HIS	HIS	HIS	0.41	0.412	0.411	0.133	0.456	0.456
893	LYS	LYS	LYS	LYS	LYS	LYS	0.34	0.339	0.339	0.156	0.337	0.338
894	ARG	ARG	ARG	ARG	ARG	ARG	0.239	0.239	0.238	0.15	0.238	0.238
895	SER	SER	SER	SER	SER	SER	0.218	0.216	0.215	0.097	0.216	0.215
896	PHE	PHE	PHE	PHE	PHE	PHE	0.173	0.171	0.171	0.066	0.17	0.168
897	ILE	ILE	ILE	ILE	ILE	ILE	0.134	0.133	0.133	0.105	0.133	0.133
898	GLU	GLU	GLU	GLU	GLU	GLU	0.157	0.157	0.157	0.075	0.155	0.157
899	ASP	ASP	ASP	ASP	ASP	ASP	0.151	0.15	0.15	0.024	0.149	0.15
900	LEU	LEU	LEU	LEU	LEU	LEU	0.097	0.097	0.097	0.028	0.097	0.098
901	LEU	LEU	LEU	LEU	LEU	LEU	0.066	0.065	0.066	0.055	0.065	0.065
902	PHE	PHE	PHE	PHE	PHE	PHE	0.105	0.103	0.104	0.045	0.104	0.104
903	ASN	ASN	ASN	ASN	ASN	ASN	0.075	0.074	0.074	0.111	0.073	0.074
904	LYS	LYS	LYS	LYS	LYS	LYS	0.027	0.025	0.025	0.105	0.024	0.023
905	VAL	VAL	VAL	VAL	VAL	VAL	0.027	0.028	0.028	0.066	0.028	0.028
906	VAL	VAL	VAL	VAL	VAL	VAL	0.055	0.055	0.056	0.111	0.055	0.055
907	THR	THR	THR	THR	THR	THR	0.043	0.044	0.045	0.111	0.045	0.045
908	ASN	ASN	ASN	ASN	ASN	ASN	0.111	0.112	0.112	0.182	0.111	0.11
909	GLY	GLY	GLY	GLY	GLY	GLY	0.105	0.103	0.104	0.279	0.104	0.104
910	LEU	LEU	LEU	LEU	LEU	LEU	0.066	0.065	0.066	0.227	0.065	0.065
911	GLY	GLY	GLY	GLY	GLY	GLY	0.111	0.112	0.112	0.409	0.111	0.11
912	THR	THR	THR	THR	THR	THR	0.111	0.112	0.112	0.353	0.111	0.11
913	VAL	VAL	VAL	VAL	VAL	VAL	0.184	0.183	0.184	0.551	0.182	0.182
914	ASP	ASP	ASP	ASP	ASP	ASP	0.28	0.278	0.278	0.306	0.279	0.278
915	GLU	GLU	GLU	GLU	GLU	GLU	0.227	0.229	0.229	0.353	0.227	0.228
916	ASP	ASP	ASP	ASP	ASP	ASP	0.41	0.412	0.411	0.551	0.408	0.411
917	TYR	TYR	TYR	TYR	TYR	TYR	0.357	0.357	0.356	0.551	0.354	0.356
918	LYS	LYS	LYS	LYS	LYS	LYS	0.551	0.553	0.551	0.476	0.552	0.552
919	ARG	ARG	ARG	ARG	ARG	ARG	0.307	0.307	0.307	0.551	0.306	0.307
920	CYS	CYS	CYS	CYS	CYS	CYS	0.357	0.357	0.356	0.338	0.375	0.374
921	SER	SER	SER	SER	SER	SER	0.551	0.553	0.551	0.227	0.575	0.552
922	ASN	ASN	ASN	ASN	ASN	ASN	0.551	0.553	0.551	0.206	0.552	0.552
923	GLY	GLY	GLY	GLY	GLY	GLY	0.478	0.473	0.476	0.169	0.475	0.474
924	ARG	ARG	ARG	ARG	ARG	ARG	0.551	0.553	0.551	0.111	0.552	0.552
925	SER	SER	SER	SER	SER	SER	0.34	0.339	0.339	0.191	0.337	0.338
926	VAL	VAL	VAL	VAL	VAL	VAL	0.227	0.229	0.229	0.261	0.227	0.228
927	ALA	ALA	ALA	ALA	ALA	ALA	0.207	0.205	0.204	0.216	0.204	0.204
928	ASP	ASP	ASP	ASP	ASP	ASP	0.173	0.171	0.171	0.191	0.17	0.168
929	LEU	LEU	LEU	LEU	LEU	LEU	0.111	0.103	0.104	0.389	0.111	0.11
930	VAL	VAL	VAL	VAL	VAL	VAL	0.193	0.193	0.192	0.353	0.192	0.191
931	CYS	CYS	CYS	CYS	CYS	CYS	0.264	0.262	0.262	0.306	0.261	0.263
932	ALA	ALA	ALA	ALA	ALA	ALA	0.218	0.216	0.215	0.375	0.216	0.215
933	GLN	GLN	GLN	GLN	GLN	GLN	0.193	0.193	0.192	0.261	0.192	0.191
934	TYR	TYR	TYR	TYR	TYR	TYR	0.393	0.391	0.39	0.375	0.39	0.391
935	TYR	TYR	TYR	TYR	TYR	TYR	0.357	0.357	0.356	0.251	0.354	0.356
936	SER	SER	SER	SER	SER	SER	0.307	0.307	0.307	0.353	0.306	0.307
937	GLY	GLY	GLY	GLY	GLY	GLY	0.377	0.375	0.375	0.353	0.375	0.374
938	VAL	VAL	VAL	VAL	VAL	VAL	0.264	0.262	0.262	0.319	0.261	0.263
939	MET	MET	MET	MET	MET	MET	0.377	0.375	0.375	0.353	0.375	0.374
940	VAL	VAL	VAL	VAL	VAL	VAL	0.252	0.239	0.252	0.306	0.25	0.251
941	LEU	LEU	LEU	LEU	LEU	LEU	0.34	0.339	0.339	0.319	0.354	0.338
942	PRO	PRO	PRO	PRO	PRO	PRO	0.357	0.357	0.356	0.238	0.354	0.356
943	GLY	GLY	GLY	GLY	GLY	GLY	0.322	0.323	0.307	0.389	0.32	0.324
944	VAL	VAL	VAL	VAL	VAL	VAL	0.357	0.357	0.356	0.409	0.354	0.356
945	VAL	VAL	VAL	VAL	VAL	VAL	0.307	0.307	0.307	0.251	0.306	0.307
946	ASP	ASP	ASP	ASP	ASP	ASP	0.322	0.307	0.307	0.294	0.32	0.324
947	ALA	ALA	ALA	ALA	ALA	ALA	0.239	0.239	0.238	0.436	0.238	0.238
948	GLU	GLU	GLU	GLU	GLU	GLU	0.393	0.391	0.39	0.353	0.39	0.391
949	LYS	LYS	LYS	LYS	LYS	LYS	0.41	0.391	0.39	0.279	0.408	0.411
950	LEU	LEU	LEU	LEU	LEU	LEU	0.252	0.253	0.252	0.389	0.25	0.251
951	HIS	HIS	HIS	HIS	HIS	HIS	0.28	0.278	0.278	0.456	0.279	0.278
952	MET	MET	MET	MET	MET	MET	0.44	0.441	0.442	0.353	0.435	0.44
953	TYR	TYR	TYR	TYR	TYR	TYR	0.357	0.357	0.356	0.338	0.354	0.356
954	SER	SER	SER	SER	SER	SER	0.28	0.278	0.278	0.476	0.279	0.278
955	ALA	ALA	ALA	ALA	ALA	ALA	0.377	0.375	0.375	0.509	0.39	0.374
956	SER	SER	SER	SER	SER	SER	0.458	0.457	0.457	0.436	0.456	0.456
957	LEU	LEU	LEU	LEU	LEU	LEU	0.357	0.357	0.356	0.577	0.354	0.356
958	ILE	ILE	ILE	ILE	ILE	ILE	0.34	0.339	0.339	0.644	0.337	0.338
959	GLY	GLY	GLY	GLY	GLY	GLY	0.478	0.473	0.476	0.725	0.475	0.474
960	GLY	GLY	GLY	GLY	GLY	GLY	0.512	0.512	0.513	0.779	0.509	0.51
961	MET	MET	MET	MET	MET	MET	0.44	0.441	0.442	0.822	0.435	0.44
962	VAL	VAL	VAL	ALA	ALA	ALA	0.551	0.553	0.551	0.866	0.575	0.577
963	LEU	LEU	LEU	LEU	LEU	LEU	0.647	0.647	0.647	0.792	0.645	0.646
964	GLY	GLY	GLY	GLY	GLY	GLY	0.733	0.727	0.729	0.836	0.725	0.726
965	GLY	GLY	GLY	GLY	GLY	GLY	0.787	0.782	0.783	0.753	0.78	0.781
966	PHE	PHE	PHE	PHE	PHE	PHE	0.826	0.822	0.823	0.654	0.822	0.824
967	THR	THR	THR	THR	THR	THR	0.87	0.87	0.87	0.654	0.866	0.868
968	ALA	ALA	ALA	ALA	ALA	ALA	0.797	0.792	0.795	0.611	0.792	0.792
969	ALA	ALA	ALA	ALA	ALA	ALA	0.826	0.822	0.823	0.436	0.836	0.824
970	ALA	ALA	ALA	ALA	ALA	ALA	0.757	0.756	0.756	0.551	0.755	0.756
971	ALA	ALA	ALA	ALA	ALA	ALA	0.659	0.657	0.657	0.654	0.653	0.654
972	LEU	LEU	LEU	LEU	LEU	LEU	0.659	0.657	0.657	0.509	0.653	0.654
973	PRO	PRO	PRO	PRO	PRO	PRO	0.614	0.61	0.612	0.476	0.608	0.611
974	PHE	PHE	PHE	PHE	PHE	PHE	0.44	0.441	0.442	0.611	0.435	0.44
975	SER	SER	SER	SER	SER	SER	0.551	0.553	0.551	0.594	0.552	0.552
976	TYR	TYR	TYR	TYR	TYR	TYR	0.659	0.657	0.657	0.476	0.653	0.654
977	ALA	ALA	ALA	ALA	ALA	ALA	0.512	0.512	0.513	0.529	0.509	0.51
978	VAL	VAL	VAL	VAL	VAL	VAL	0.478	0.473	0.476	0.654	0.475	0.474
979	GLN	GLN	GLN	GLN	GLN	GLN	0.614	0.61	0.612	0.611	0.608	0.611
980	ALA	ALA	ALA	ALA	ALA	ALA	0.597	0.593	0.594	0.551	0.592	0.592
981	ARG	ARG	ARG	ARG	ARG	ARG	0.478	0.473	0.476	0.644	0.475	0.474
982	LEU	LEU	LEU	LEU	LEU	LEU	0.536	0.535	0.536	0.725	0.53	0.532
983	ASN	ASN	ASN	ASN	ASN	ASN	0.659	0.657	0.657	0.654	0.653	0.654
984	TYR	TYR	TYR	TYR	TYR	TYR	0.614	0.61	0.612	0.766	0.608	0.611
985	LEU	LEU	LEU	LEU	LEU	LEU	0.551	0.535	0.551	0.695	0.552	0.532
986	ALA	ALA	ALA	ALA	ALA	ALA	0.647	0.647	0.647	0.725	0.645	0.646
987	LEU	LEU	LEU	LEU	LEU	LEU	0.733	0.727	0.729	0.744	0.725	0.726
988	GLN	GLN	GLN	GLN	GLN	GLN	0.659	0.657	0.657	0.654	0.653	0.654
989	THR	THR	THR	THR	THR	THR	0.757	0.756	0.756	0.695	0.767	0.756
990	ASP	ASP	ASP	ASP	ASP	ASP	0.7	0.695	0.696	0.577	0.694	0.694
991	VAL	VAL	VAL	VAL	VAL	VAL	0.733	0.727	0.729	0.551	0.725	0.726
992	LEU	LEU	LEU	LEU	LEU	LEU	0.75	0.745	0.746	0.551	0.742	0.743
993	GLN	GLN	GLN	GLN	GLN	GLN	0.659	0.657	0.657	0.476	0.653	0.654
994	ARG	ARG	ARG	ARG	ARG	ARG	0.7	0.695	0.696	0.409	0.694	0.694
995	ASN	ASN	ASN	ASN	ASN	ASN	0.578	0.576	0.577	0.389	0.575	0.577
996	GLN	GLN	GLN	GLN	GLN	GLN	0.551	0.553	0.551	0.389	0.552	0.552
997	GLN	GLN	GLN	GLN	GLN	GLN	0.551	0.553	0.551	0.319	0.552	0.552
998	LEU	LEU	LEU	LEU	LEU	LEU	0.478	0.473	0.476	0.261	0.475	0.474
999	LEU	LEU	LEU	LEU	LEU	LEU	0.41	0.412	0.411	0.306	0.408	0.411
1000	ALA	ALA	ALA	ALA	ALA	ALA	0.393	0.391	0.39	0.261	0.39	0.391
1001	GLU	GLU	GLU	GLU	GLU	GLU	0.393	0.391	0.39	0.206	0.39	0.391
1002	SER	SER	SER	SER	SER	SER	0.322	0.323	0.307	0.191	0.32	0.307
1003	PHE	PHE	PHE	PHE	PHE	PHE	0.264	0.262	0.262	0.182	0.261	0.263
1004	ASN	ASN	ASN	ASN	ASN	ASN	0.307	0.307	0.307	0.169	0.306	0.307
1005	SER	SER	SER	SER	SER	SER	0.264	0.262	0.262	0.124	0.261	0.263
1006	ALA	ALA	ALA	ALA	ALA	ALA	0.207	0.205	0.204	0.133	0.204	0.204
1007	ILE	ILE	ILE	ILE	ILE	ILE	0.193	0.193	0.192	0.124	0.192	0.191
1008	GLY	GLY	GLY	GLY	GLY	GLY	0.184	0.183	0.184	0.075	0.182	0.182
1009	ASN	ASN	ASN	ASN	ASN	ASN	0.173	0.171	0.171	0.059	0.17	0.168
1010	ILE	ILE	ILE	ILE	ILE	ILE	0.124	0.123	0.124	0.066	0.124	0.124
1011	THR	THR	THR	THR	THR	THR	0.134	0.133	0.133	0.059	0.133	0.133
1012	SER	SER	SER	SER	SER	SER	0.124	0.123	0.124	0.048	0.124	0.124
1013	ALA	ALA	ALA	ALA	ALA	ALA	0.075	0.074	0.074	0.031	0.073	0.074
1014	PHE	PHE	PHE	PHE	PHE	PHE	0.061	0.059	0.059	0.089	0.059	0.058
1015	GLU	GLU	GLU	GLU	ASP	GLU	0.066	0.065	0.066	0.111	0.073	0.065
1016	SER	SER	SER	SER	SER	SER	0.061	0.059	0.059	0.066	0.059	0.058
1017	VAL	VAL	VAL	VAL	VAL	VAL	0.05	0.048	0.049	0.111	0.048	0.048
1018	LYS	LYS	LYS	LYS	LYS	LYS	0.031	0.031	0.031	0.14	0.028	0.028
1019	ASP	ASP	GLU	GLU	GLU	GLU	0.086	0.083	0.09	0.14	0.089	0.09
1020	ALA	ALA	ALA	ALA	ALA	ALA	0.111	0.112	0.112	0.089	0.111	0.11
1021	ILE	ILE	ILE	ILE	ILE	ILE	0.066	0.065	0.066	0.059	0.065	0.065
1022	SER	SER	SER	SER	SER	SER	0.111	0.112	0.112	0.089	0.111	0.11
1023	GLN	GLN	GLN	GLN	GLN	GLN	0.14	0.141	0.141	0.124	0.14	0.139
1024	THR	THR	THR	THR	THR	THR	0.14	0.141	0.141	0.124	0.14	0.139
1025	SER	SER	SER	SER	SER	SER	0.09	0.09	0.09	0.075	0.089	0.09
1026	LYS	LYS	LYS	LYS	GLN	GLN	0.061	0.059	0.059	0.055	0.065	0.065
1027	GLY	GLY	GLY	GLY	GLY	GLY	0.09	0.09	0.09	0.035	0.089	0.09
1028	LEU	LEU	LEU	LEU	LEU	LEU	0.124	0.123	0.124	0.048	0.124	0.11
1029	ASN	ASN	ASN	ASN	ASN	ASN	0.124	0.123	0.124	0.037	0.124	0.11
1030	THR	THR	THR	THR	THR	THR	0.075	0.074	0.074	0.024	0.073	0.074
1031	VAL	VAL	VAL	VAL	VAL	VAL	0.055	0.055	0.056	0.017	0.055	0.055
1032	ALA	ALA	ALA	ALA	ALA	ALA	0.035	0.035	0.035	0.037	0.035	0.035
1033	HIS	HIS	HIS	HIS	HIS	HIS	0.05	0.048	0.049	0.031	0.048	0.048
1034	ALA	ALA	ALA	ALA	ALA	ALA	0.043	0.038	0.038	0.011	0.038	0.038
1035	LEU	LEU	LEU	LEU	LEU	LEU	0.025	0.025	0.025	0.012	0.024	0.023
1036	THR	THR	THR	THR	THR	THR	0.019	0.016	0.016	0.037	0.017	0.017
1037	LYS	LYS	LYS	LYS	LYS	LYS	0.039	0.038	0.038	0.031	0.038	0.038
1038	VAL	VAL	VAL	VAL	VAL	VAL	0.031	0.031	0.031	0.013	0.032	0.032
1039	GLN	GLN	GLN	GLN	GLN	GLN	0.011	0.011	0.011	0.037	0.011	0.011
1040	GLU	GLU	GLU	GLU	GLU	GLU	0.012	0.012	0.012	0.066	0.012	0.012
1041	VAL	VAL	VAL	VAL	VAL	VAL	0.039	0.038	0.038	0.048	0.038	0.038
1042	VAL	VAL	VAL	VAL	VAL	VAL	0.031	0.031	0.031	0.048	0.032	0.032
1043	ASN	ASN	ASN	ASN	ASN	ASN	0.013	0.013	0.013	0.089	0.013	0.013
1044	SER	SER	SER	SER	SER	SER	0.035	0.035	0.035	0.111	0.035	0.035
1045	GLN	GLN	GLN	GLN	GLN	GLN	0.066	0.065	0.066	0.059	0.065	0.065
1046	GLY	GLY	GLY	GLY	GLY	GLY	0.05	0.048	0.049	0.084	0.048	0.048
1047	ALA	ALA	ALA	ALA	ALA	ALA	0.043	0.044	0.045	0.15	0.048	0.045
1048	ALA	ALA	ALA	ALA	ALA	ALA	0.086	0.083	0.084	0.14	0.089	0.084
1049	LEU	LEU	LEU	LEU	LEU	LEU	0.111	0.112	0.112	0.097	0.111	0.11
1050	THR	THR	THR	SER	PRO	SER	0.055	0.055	0.056	0.182	0.059	0.058
1051	GLN	GLN	GLN	GLN	GLN	GLN	0.086	0.083	0.084	0.227	0.083	0.084
1052	LEU	LEU	LEU	LEU	LEU	LEU	0.151	0.15	0.15	0.14	0.149	0.15
1053	THR	THR	THR	THR	THR	THR	0.14	0.141	0.141	0.156	0.14	0.139
1054	VAL	VAL	VAL	VAL	THR	ILE	0.097	0.097	0.097	0.261	0.097	0.09
1055	GLN	GLN	GLN	GLN	GLN	GLN	0.184	0.183	0.171	0.306	0.182	0.182
1056	LEU	LEU	LEU	LEU	LEU	LEU	0.227	0.229	0.229	0.436	0.227	0.228
1057	GLN	GLN	GLN	GLN	GLN	GLN	0.14	0.141	0.141	0.389	0.14	0.139
1058	HIS	HIS	HIS	HIS	HIS	HIS	0.151	0.15	0.15	0.409	0.155	0.15
1059	ASN	ASN	ASN	ASN	ASN	ASN	0.264	0.262	0.262	0.338	0.261	0.263
1060	PHE	PHE	PHE	PHE	PHE	PHE	0.307	0.307	0.307	0.294	0.306	0.307
1061	GLN	LYS	GLN	GLN	GLN	GLN	0.44	0.412	0.429	0.409	0.435	0.44
1062	ALA	ALA	ALA	ALA	ALA	ALA	0.393	0.391	0.39	0.529	0.39	0.391
1063	ILE	ILE	ILE	ILE	ILE	ILE	0.41	0.412	0.411	0.594	0.408	0.411
1064	SER	SER	SER	SER	SER	SER	0.34	0.339	0.339	0.476	0.337	0.338
1065	SER	SER	SER	SER	SER	SER	0.296	0.298	0.297	0.551	0.296	0.296
1066	SER	SER	SER	SER	SER	SER	0.41	0.412	0.411	0.753	0.408	0.411
1067	ILE	ILE	ILE	ILE	ILE	THR	0.536	0.535	0.536	0.695	0.53	0.532
1068	ASP	ASP	ASP	ASP	ASP	ASP	0.578	0.576	0.577	0.577	0.592	0.577
1069	ASP	ASP	ASP	ASP	ASP	ASP	0.478	0.473	0.476	0.695	0.475	0.474
1070	ILE	ILE	ILE	ILE	ILE	ILE	0.551	0.553	0.551	0.822	0.552	0.552
1071	TYR	TYR	TYR	TYR	TYR	TYR	0.757	0.756	0.756	0.846	0.755	0.756
1072	SER	SER	SER	SER	THR	THR	0.7	0.695	0.696	0.846	0.694	0.694
1073	ARG	ARG	ARG	ARG	ARG	ARG	0.578	0.576	0.577	0.695	0.575	0.577
1074	LEU	LEU	LEU	LEU	LEU	LEU	0.7	0.695	0.696	0.678	0.694	0.694
1075	ASP	ASP	ASP	ASP	ASP	ASP	0.826	0.822	0.823	0.766	0.822	0.824
1076	ILE	ILE	ILE	ILE	ILE	ILE	0.85	0.847	0.848	0.695	0.844	0.846
1077	LEU	LEU	LEU	LEU	LEU	LEU	0.85	0.847	0.848	0.551	0.844	0.846
1078	SER	SER	SER	SER	SER	SER	0.7	0.695	0.696	0.611	0.694	0.694
1079	ALA	ALA	ALA	ALA	ALA	ALA	0.684	0.679	0.681	0.678	0.676	0.677
1080	ASP	ASP	ASP	ASP	ASP	ASP	0.771	0.769	0.769	0.551	0.767	0.769
1081	VAL	VAL	VAL	VAL	VAL	VAL	0.7	0.695	0.696	0.426	0.694	0.694
1082	GLN	GLN	GLN	GLN	GLN	GLN	0.551	0.553	0.551	0.551	0.552	0.552
1083	VAL	VAL	VAL	VAL	VAL	ILE	0.614	0.61	0.594	0.529	0.608	0.611
1084	ASP	ASP	ASP	ASP	ASP	ASN	0.684	0.679	0.681	0.353	0.676	0.677
1085	ARG	ARG	ARG	ARG	ARG	ARG	0.551	0.553	0.551	0.353	0.552	0.552
1086	LEU	LEU	LEU	LEU	LEU	LEU	0.428	0.431	0.429	0.494	0.425	0.43
1087	ILE	ILE	ILE	ILE	ILE	ILE	0.551	0.553	0.551	0.375	0.552	0.552
1088	ASN	THR	THR	THR	THR	THR	0.551	0.512	0.513	0.261	0.53	0.532
1089	GLY	GLY	GLY	GLY	GLY	VAL	0.357	0.357	0.356	0.353	0.354	0.356
1090	ARG	ARG	ARG	ARG	ARG	ARG	0.357	0.357	0.356	0.426	0.354	0.356
1091	LEU	LEU	LEU	LEU	LEU	LEU	0.497	0.473	0.476	0.261	0.493	0.493
1092	SER	SER	SER	SER	SER	SER	0.377	0.375	0.375	0.227	0.375	0.374
1093	SER	ALA	ALA	ALA	ALA	ALA	0.264	0.262	0.262	0.353	0.261	0.263
1094	LEU	LEU	LEU	LEU	LEU	LEU	0.357	0.357	0.356	0.306	0.354	0.356
1095	ASN	ASN	ASN	ASN	ASN	ASN	0.428	0.431	0.429	0.182	0.425	0.43
1096	ALA	ALA	ALA	ALA	ALA	ALA	0.264	0.262	0.262	0.261	0.261	0.263
1097	PHE	PHE	PHE	PHE	PHE	ILE	0.227	0.216	0.215	0.353	0.227	0.228
1098	VAL	VAL	VAL	VAL	VAL	VAL	0.357	0.339	0.339	0.261	0.354	0.338
1099	ALA	ALA	ALA	ALA	ALA	ALA	0.307	0.307	0.307	0.156	0.306	0.307
1100	GLN	GLN	GLN	GLN	GLN	GLN	0.184	0.183	0.184	0.294	0.182	0.182
1101	THR	THR	THR	THR	THR	SER	0.264	0.262	0.262	0.319	0.261	0.251
1102	LEU	LEU	LEU	LEU	LEU	SER	0.357	0.357	0.356	0.191	0.354	0.338
1103	THR	THR	THR	THR	THR	THR	0.252	0.253	0.252	0.227	0.261	0.251
1104	LYS	LYS	LYS	LYS	LYS	LYS	0.157	0.157	0.157	0.375	0.155	0.157
1105	TYR	TYR	TYR	TYR	TYR	TYR	0.296	0.278	0.297	0.294	0.296	0.296
1106	THR	THR	THR	THR	THR	SER	0.307	0.307	0.307	0.216	0.306	0.307
1107	GLU	GLU	GLU	GLU	GLU	GLU	0.193	0.193	0.192	0.306	0.192	0.191
1108	VAL	VAL	VAL	VAL	VAL	VAL	0.227	0.229	0.229	0.409	0.227	0.228
1109	GLN	GLN	GLN	GLN	GLN	GLN	0.377	0.375	0.375	0.261	0.375	0.374
1110	ALA	ALA	ALA	ALA	ALA	ALA	0.296	0.298	0.297	0.251	0.296	0.296
1111	SER	SER	SER	SER	SER	SER	0.218	0.216	0.215	0.389	0.216	0.215
1112	ARG	ARG	ARG	ARG	ARG	ARG	0.307	0.307	0.307	0.409	0.306	0.307
1113	LYS	LYS	LYS	LYS	ARG	ARG	0.41	0.412	0.39	0.261	0.408	0.411
1114	LEU	LEU	LEU	LEU	LEU	LEU	0.264	0.262	0.262	0.319	0.261	0.263
1115	ALA	ALA	ALA	ALA	ALA	ALA	0.252	0.253	0.252	0.436	0.25	0.251
1116	GLN	GLN	GLN	GLN	GLN	GLN	0.393	0.391	0.39	0.389	0.39	0.391
1117	GLN	GLN	GLN	GLN	GLN	GLN	0.41	0.412	0.411	0.306	0.408	0.411
1118	LYS	LYS	LYS	LYS	LYS	LYS	0.264	0.262	0.262	0.338	0.261	0.263
1119	VAL	VAL	VAL	VAL	VAL	VAL	0.322	0.323	0.324	0.456	0.32	0.324
1120	ASN	ASN	ASN	ASN	ASN	ASN	0.44	0.441	0.442	0.456	0.435	0.44
1121	GLU	GLU	GLU	GLU	GLU	GLU	0.393	0.391	0.39	0.476	0.39	0.374
1122	CYS	CYS	CYS	CYS	CYS	SER	0.307	0.307	0.307	0.426	0.306	0.307
1123	VAL	VAL	VAL	VAL	VAL	VAL	0.34	0.339	0.339	0.529	0.337	0.338
1124	LYS	LYS	LYS	LYS	LYS	LYS	0.458	0.457	0.457	0.426	0.456	0.456
1125	SER	SER	SER	SER	SER	SER	0.458	0.457	0.457	0.389	0.456	0.456
1126	GLN	GLN	GLN	GLN	GLN	GLN	0.478	0.473	0.476	0.294	0.475	0.474
1127	SER	SER	SER	SER	SER	TYR	0.428	0.431	0.429	0.306	0.425	0.43
1128	GLN	GLN	GLN	GLN	GLN	GLN	0.512	0.535	0.513	0.279	0.53	0.532
1129	ARG	ARG	ARG	ARG	ARG	ARG	0.428	0.431	0.429	0.191	0.425	0.43
1130	TYR	TYR	TYR	TYR	TYR	TYR	0.377	0.375	0.375	0.238	0.375	0.374
1131	GLY	GLY	GLY	GLY	GLY	GLY	0.296	0.278	0.278	0.261	0.296	0.278
1132	PHE	PHE	PHE	PHE	PHE	PHE	0.307	0.307	0.307	0.319	0.306	0.307
1133	CYS	CYS	CYS	CYS	CYS	CYS	0.28	0.278	0.278	0.375	0.279	0.263
1134	GLY	GLY	GLY	GLY	GLY	GLY	0.193	0.193	0.192	0.319	0.192	0.191
1135	GLY	GLY	GLY	GLY	GLY	GLU	0.239	0.239	0.238	0.353	0.238	0.228
1136	ASP	ASP	ASP	ASP	ASP	HIS	0.264	0.262	0.262	0.294	0.261	0.278
1137	GLY	GLY	GLY	GLY	GLY	GLY	0.322	0.323	0.307	0.251	0.32	0.307
1138	GLU	GLU	GLU	GLU	GLU	GLU	0.377	0.375	0.375	0.227	0.375	0.374
1139	HIS	HIS	HIS	HIS	HIS	HIS	0.322	0.323	0.324	0.227	0.32	0.324
1140	ILE	ILE	ILE	ILE	ILE	ILE	0.357	0.357	0.356	0.169	0.354	0.356
1141	PHE	PHE	PHE	PHE	PHE	PHE	0.296	0.298	0.297	0.15	0.296	0.296
1142	SER	SER	SER	SER	SER	SER	0.252	0.253	0.252	0.111	0.25	0.251
1143	LEU	LEU	LEU	LEU	LEU	LEU	0.227	0.229	0.229	0.084	0.227	0.228
1144	VAL	VAL	VAL	VAL	VAL	VAL	0.227	0.229	0.229	0.124	0.227	0.228
1145	GLN	GLN	GLN	GLN	GLN	GLN	0.173	0.171	0.171	0.14	0.17	0.168
1146	ALA	ALA	ALA	ALA	ALA	ALA	0.151	0.15	0.15	0.156	0.149	0.15
1147	ALA	ALA	ALA	ALA	ALA	ALA	0.111	0.103	0.104	0.111	0.111	0.11
1148	PRO	PRO	PRO	PRO	PRO	PRO	0.086	0.083	0.084	0.169	0.083	0.084
1149	GLN	GLN	GLN	GLN	GLN	GLN	0.124	0.123	0.124	0.156	0.124	0.124
1150	GLY	GLY	GLY	GLY	GLY	GLY	0.14	0.141	0.141	0.191	0.14	0.139
1151	LEU	LEU	LEU	LEU	LEU	LEU	0.157	0.157	0.157	0.238	0.155	0.157
1152	LEU	LEU	LEU	LEU	LEU	LEU	0.111	0.112	0.112	0.251	0.111	0.11
1153	PHE	PHE	PHE	PHE	PHE	PHE	0.173	0.171	0.171	0.338	0.17	0.168
1154	LEU	LEU	LEU	LEU	LEU	LEU	0.157	0.157	0.157	0.319	0.155	0.157
1155	HIS	HIS	HIS	HIS	HIS	HIS	0.193	0.193	0.192	0.409	0.192	0.191
1156	THR	THR	THR	THR	THR	THR	0.239	0.239	0.238	0.456	0.238	0.238
1157	VAL	VAL	VAL	VAL	VAL	VAL	0.252	0.253	0.252	0.551	0.25	0.251
1158	LEU	LEU	LEU	LEU	LEU	LEU	0.34	0.339	0.339	0.594	0.337	0.338
1159	VAL	VAL	VAL	VAL	VAL	ALA	0.322	0.323	0.324	0.708	0.32	0.324
1160	PRO	PRO	PRO	PRO	PRO	PRO	0.41	0.412	0.411	0.766	0.408	0.391
1161	GLY	GLY	GLY	GLY	GLY	GLY	0.458	0.457	0.457	0.836	0.456	0.456
1162	ASP	ASP	ASP	ASP	ASP	ASP	0.551	0.553	0.551	0.895	0.552	0.552
1163	PHE	PHE	PHE	PHE	PHE	PHE	0.597	0.593	0.594	0.889	0.592	0.592
1164	VAL	VAL	VAL	VAL	VAL	VAL	0.713	0.711	0.712	0.929	0.707	0.708
1165	ASN	ASN	ASN	ASN	ASN	ASN	0.771	0.769	0.769	0.932	0.767	0.769
1166	VAL	VAL	VAL	VAL	VAL	VAL	0.84	0.838	0.839	0.949	0.836	0.824
1167	ILE	ILE	ILE	ILE	THR	THR	0.897	0.896	0.896	0.968	0.889	0.889
1168	ALA	ALA	ALA	ALA	ALA	ALA	0.891	0.89	0.889	0.98	0.889	0.889
1169	ILE	ILE	ILE	ILE	ILE	MET	0.931	0.93	0.93	0.985	0.929	0.93
1170	ALA	ALA	ALA	ALA	ALA	SER	0.931	0.93	0.93	0.994	0.932	0.93
1171	GLY	GLY	GLY	GLY	GLY	GLY	0.949	0.949	0.948	0.992	0.949	0.949
1172	LEU	LEU	LEU	LEU	LEU	ALA	0.967	0.969	0.969	0.992	0.968	0.965
1173	CYS	CYS	CYS	CYS	CYS	CYS	0.98	0.98	0.98	0.985	0.98	0.98
1174	VAL	VAL	VAL	VAL	VAL	VAL	0.985	0.985	0.985	0.971	0.985	0.985
1175	ASN	ASN	ASN	ASN	ASN	ASN	0.994	0.993	0.994	0.957	0.994	0.993
1176	ASP	ASP	ASP	ASP	ASP	ASP	0.992	0.992	0.992	0.945	0.992	0.992
1177	GLU	GLU	GLU	GLU	ASP	ASP	0.992	0.992	0.992	0.902	0.992	0.992
1178	ILE	ILE	ILE	ILE	ILE	ILE	0.985	0.985	0.985	0.895	0.985	0.985
1179	ALA	ALA	ALA	ALA	ALA	SER	0.97	0.971	0.971	0.822	0.97	0.97
1180	LEU	LEU	LEU	LEU	LEU	ALA	0.958	0.957	0.957	0.813	0.957	0.958
1181	THR	THR	THR	THR	THR	SER	0.946	0.946	0.945	0.753	0.945	0.941
1182	LEU	LEU	LEU	LEU	LEU	PRO	0.903	0.896	0.904	0.792	0.902	0.91
1183	ARG	ARG	ARG	ARG	ARG	ARG	0.897	0.896	0.896	0.822	0.896	0.895
1184	GLU	GLU	GLU	GLU	GLU	GLU	0.826	0.822	0.823	0.889	0.822	0.81
1185	PRO	PRO	PRO	PRO	PRO	PRO	0.815	0.809	0.811	0.859	0.811	0.81
1186	GLY	GLY	GLY	GLY	GLY	GLY	0.75	0.745	0.746	0.909	0.742	0.743
1187	LEU	LEU	LEU	LEU	LEU	LEU	0.797	0.792	0.795	0.889	0.792	0.792
1188	VAL	VAL	VAL	VAL	VAL	VAL	0.826	0.822	0.823	0.919	0.822	0.81
1189	LEU	LEU	LEU	LEU	LEU	LEU	0.891	0.89	0.889	0.949	0.889	0.889
1190	PHE	PHE	PHE	PHE	PHE	PHE	0.861	0.847	0.86	0.976	0.858	0.846
1191	THR	THR	THR	THR	THR	THR	0.923	0.912	0.912	0.968	0.909	0.91
1192	HIS	HIS	HIS	HIS	HIS	HIS	0.923	0.89	0.889	0.965	0.889	0.889
1193	GLU	GLU	GLU	GLU	GLU	GLU	0.954	0.93	0.93	0.971	0.92	0.922
1194	LEU	LEU	LEU	LEU	LEU	LEU	0.974	0.949	0.948	0.949	0.949	0.949
1195	GLN	GLN	GLN	GLN	GLN	GLN	0.97	0.969	0.969	0.957	0.976	0.974
1196	ASP	ASP	ASP	ASN	THR	THR	0.969	0.975	0.975	0.932	0.97	0.97
1197	THR	THR	THR	HIS	HIS	HIS	0.97	0.971	0.971	0.937	0.965	0.963
1198+1				THR	THR	LYS				0.88	0.97	0.976
1198	ALA	ALA	ALA	ALA	ALA	MET	0.949	0.949	0.948	0.846	0.949	0.941
1199	THR	THR	THR	THR	THR	THR	0.958	0.957	0.957	0.753	0.957	0.958
1200	GLU	GLU	GLU	GLU	GLU	GLU	0.933	0.933	0.933	0.695	0.932	0.932
1201	TYR	TYR	TYR	TYR	TYR	TYR	0.939	0.939	0.939	0.708	0.937	0.939
1202	PHE	PHE	PHE	PHE	PHE	PHE	0.884	0.884	0.882	0.551	0.881	0.882
1203	VAL	VAL	VAL	VAL	VAL	VAL	0.85	0.847	0.848	0.611	0.844	0.846
1204	SER	SER	SER	SER	SER	SER	0.757	0.756	0.756	0.725	0.755	0.756
1205	SER	SER	SER	SER	SER	SER	0.7	0.695	0.696	0.708	0.694	0.694
1206	ARG	ARG	ARG	ARG	ARG	ARG	0.713	0.711	0.712	0.813	0.707	0.708
1207	ARG	ARG	ARG	ARG	ARG	ARG	0.551	0.553	0.551	0.846	0.552	0.552
1208	MET	MET	MET	MET	MET	MET	0.614	0.593	0.594	0.909	0.608	0.592
1209	TYR	TYR	TYR	TYR	PHE	PHE	0.733	0.727	0.729	0.909	0.725	0.708
1210	GLU	GLU	GLU	GLU	GLU	GLU	0.713	0.711	0.712	0.919	0.707	0.708
1211	PRO	PRO	PRO	PRO	PRO	PRO	0.815	0.809	0.811	0.949	0.811	0.792
1212	ARG	ARG	ARG	ARG	ARG	ARG	0.85	0.847	0.848	0.932	0.844	0.846
1213	LYS	LYS	LYS	LYS	LYS	LYS	0.911	0.912	0.912	0.902	0.909	0.91
1214	PRO	PRO	PRO	PRO	PRO	PRO	0.911	0.912	0.912	0.937	0.909	0.91
1215	THR	THR	THR	THR	THR	THR	0.923	0.924	0.925	0.954	0.92	0.922
1216	VAL	VAL	VAL	VAL	VAL	VAL	0.949	0.949	0.948	0.976	0.949	0.949
1217	GLY	GLY	GLY	GLY	SER	SER	0.933	0.933	0.933	0.971	0.932	0.932
1218	ASP	ASP	ASP	ASP	ASP	ASP	0.903	0.904	0.904	0.987	0.902	0.895
1219	PHE	PHE	PHE	PHE	PHE	PHE	0.939	0.939	0.939	0.982	0.937	0.939
1220	VAL	VAL	VAL	VAL	VAL	VAL	0.954	0.955	0.954	0.982	0.954	0.954
1221	GLN	GLN	GLN	GLN	GLN	GLN	0.976	0.975	0.975	0.974	0.976	0.976
1222	ILE	ILE	ILE	ILE	ILE	ILE	0.97	0.971	0.971	0.98	0.97	0.971
1223	GLU	GLU	GLU	GLU	GLU	GLU	0.987	0.987	0.987	0.962	0.987	0.987
1224	SER	SER	SER	SER	SER	SER	0.983	0.982	0.982	0.962	0.982	0.983
1225	CYS	CYS	CYS	CYS	CYS	CYS	0.981	0.982	0.982	0.971	0.982	0.981
1226	VAL	VAL	VAL	VAL	VAL	VAL	0.974	0.974	0.974	0.987	0.975	0.974
1227	VAL	VAL	VAL	VAL	VAL	VAL	0.98	0.98	0.98	0.981	0.98	0.98
1228	THR	THR	THR	THR	THR	ILE	0.963	0.963	0.963	0.989	0.963	0.958
1229	TYR	TYR	TYR	TYR	TYR	ASN	0.963	0.963	0.963	0.991	0.963	0.969
1230	VAL	VAL	VAL	VAL	VAL	VAL	0.97	0.971	0.971	0.989	0.97	0.971
1231	ASN	ASN	ASN	ASN	ASN	ASN	0.987	0.987	0.987	0.982	0.987	0.987
1232	LEU	LEU	LEU	LEU	LEU	LEU	0.981	0.981	0.981	0.976	0.981	0.981
1233	THR	THR	THR	THR	THR	THR	0.989	0.989	0.989	0.976	0.989	0.989
1234	ARG	ARG	ARG	ARG	ARG	ARG	0.991	0.991	0.991	0.974	0.991	0.991
1235	ASP	ASP	ASP	ASP	ASP	ASP	0.989	0.989	0.989	0.957	0.989	0.989
1236	GLN	GLN	GLN	GLN	GLN	GLN	0.983	0.982	0.982	0.957	0.982	0.983
1237	LEU	LEU	LEU	LEU	LEU	LEU	0.976	0.975	0.975	0.962	0.976	0.976
1238	PRO	PRO	PRO	PRO	PRO	PRO	0.976	0.975	0.975	0.954	0.976	0.974
1239	GLU	GLU	GLU	GLU	ASP	ASP	0.974	0.974	0.974	0.976	0.97	0.971
1240	VAL	VAL	VAL	VAL	VAL	VAL	0.958	0.957	0.957	0.982	0.957	0.958
1241	ILE	ILE	ILE	ILE	ILE	ILE	0.958	0.957	0.957	0.989	0.957	0.954
1242	PRO	PRO	PRO	PRO	PRO	PRO	0.963	0.963	0.963	0.993	0.963	0.963
1243	ASP	ASP	ASP	ASP	ASP	ASP	0.954	0.955	0.954	0.997	0.954	0.954
1244	TYR	TYR	TYR	TYR	TYR	TYR	0.976	0.975	0.975	0.996	0.976	0.976
1245	ILE	ILE	ILE	ILE	ILE	ILE	0.983	0.982	0.982	0.994	0.982	0.983
1246	ASP	ASP	ASP	ASP	ASP	ASP	0.989	0.989	0.989	0.998	0.989	0.989
1247	VAL	VAL	VAL	VAL	VAL	VAL	0.993	0.993	0.993	0.999	0.993	0.993
1248	ASN	ASN	ASN	ASN	ASN	ASN	0.997	0.997	0.997	0.998	0.997	0.997
1249	LYS	LYS	LYS	LYS	LYS	HIS	0.994	0.995	0.994		0.996	0.996
1250	THR	THR	THR	THR	THR	THR	0.994	0.995	0.994		0.994	0.995
1251	LEU	LEU	LEU	LEU	LEU	ARG	0.998	0.998	0.998		0.998	0.998
1252	ASP	ASP	ASP	ASP	ASP	GLU	0.999	0.999	0.999		0.999	0.999
1253	GLU	GLU	GLU	GLU	GLU	GLU	0.998	0.998	0.998		0.998	0.998
Domain	Position
COE&RBD	497-636
SS2	744-751
SS6	761-767

## Sheet: DTI2019
Epitope	1		2		3		4		5		6		7		8
Residues	167		194		31		76		114		20		12		8
Score	0.787		0.781		0.708		0.675		0.666		0.625		0.623		0.529
	778	K	502	Q	812	D	287	I	31	N	1066	Q	884	G	301	Q
	779	I	503	P	813	C	288	P	32	F	1067	A	886	S	302	T
	780	A	504	T	814	A	289	K	33	R	1071	S	887	V	305	G
	781	P	505	S	815	T	290	I	34	R	1072	I	889	D	306	E
	782	T	506	F	818	C	292	G	35	F	1073	D	890	P	307	D
	783	V	507	V	819	N	293	L	36	F	1075	I	891	A	308	L
	784	T	508	T	820	G	294	G	37	S	1079	L	892	S	309	K
	785	G	509	L	821	N	295	Q	38	K	1080	D	893	D	310	S
	786	N	510	P	822	S	329	N	39	F	1081	I	894	R
	787	I	511	S	823	R	330	D	41	V	1082	L	895	V
	788	S	512	F	824	C	332	S	42	Q	1083	S	896	V
	789	I	513	N	825	K	333	V	43	S	1084	A	897	Q
	790	P	514	D	826	Q	334	I	44	P	1085	D
	791	T	515	H	827	L	335	L	45	A	1086	V
	792	N	516	S	828	L	336	A	46	V	1087	Q
	793	F	517	F	829	T	337	E	52	Y	1088	V
	851	A	518	V	830	Q	338	G	53	L	1089	D
	854	N	519	N	831	Y	339	S	54	P	1090	R
	855	S	520	I	832	T	347	G	55	T	1092	I
	857	L	521	T	833	A	348	T	56	G	1093	N
	858	T	522	V	834	A	349	N	57	E
	859	I	523	S	835	C	351	S	58	N
	860	S	524	A	836	K	353	V	59	Q
	861	E	525	A	837	T	354	C	60	G
	862	E	526	F	838	I	355	S	61	V
	863	A	527	G	839	E	356	N	62	N
	864	L	528	D	840	S	357	S	63	S
	865	Q	529	H	841	A	358	S	64	T
	866	L	530	S	843	Q	359	D	65	W
	867	A	531	G	844	L	360	P	66	Y
	868	T	532	A	847	R	361	H	67	C
	869	I	533	N			362	S	68	A
	870	S	534	L			363	A	69	G
	871	S	535	I			364	I	70	Q
	872	F	536	A			365	F	71	H
	873	N	537	S			366	A	72	P
	874	G	538	D			367	I	73	T
	875	D	539	T			368	P	74	A
	876	G	540	T			369	L	75	S
	964	G	541	I			370	G	76	G
	965	G	542	N			371	A	77	V
	966	M	543	G			372	T	78	H
	967	V	544	F			373	Q	81	F
	968	L	545	S			374	V	82	L
	969	G	546	S			375	P	83	S
	970	G	547	F			376	Y	84	H
	971	F	548	C			377	Y	85	I
	972	T	549	V			378	C	86	R
	973	A	550	D			379	F	87	G
	974	A	551	T			381	K	88	G
	975	A	552	R			382	V	89	H
	976	A	553	Q			383	D	90	G
	977	L	554	F			384	T	91	F
	978	P	555	T			385	Y	97	Q
	980	S	556	I			386	N	98	E
	981	Y	557	T			387	S	99	P
	982	A	558	L			388	T	112	A
	984	Q	559	F			389	V	113	T
	985	A	560	Y			390	Y	114	N
	987	L	561	N			391	K	115	G
	988	N	562	V			392	F	116	N
	989	Y	563	T			395	V	117	T
	990	L	564	N			396	L	118	N
	991	A	565	S			430	N	156	A
	992	L	566	Y			431	F	157	H
	993	Q	567	G			432	T	158	M
	994	T	568	Y			433	G	159	S
	995	D	569	V			434	H	160	E
	996	V	570	S			435	G	161	H
	997	L	571	K			436	I	162	S
	998	Q	572	S			437	D	163	V
	999	R	573	Q			438	G	190	S
	1000	N	574	D			439	D	194	T
	1001	Q	575	S			440	V	196	C
	1002	Q	576	N			441	S	197	Y
	1166	G	577	C			442	G	198	N
	1167	D	578	P					199	S
	1168	F	579	F					200	G
	1169	V	580	T					201	G
	1170	N	581	L					202	C
	1171	V	582	Q					203	A
	1172	I	584	V					204	M
	1173	A	585	N					205	Q
	1174	I	586	D					206	Y
	1175	A	587	Y					207	V
	1176	G	588	L					208	Y
	1177	L	589	S					209	E
	1178	C	590	F					210	P
	1179	V	591	S					211	T
	1180	N	592	K					212	Y
	1181	D	593	F					213	Y
	1182	E	594	C					214	M
	1183	I	595	V					215	L
	1184	A	596	S					216	N
	1185	L	597	T					217	V
	1186	T	598	S					218	T
	1187	L	599	L					219	S
	1188	R	600	L					220	A
	1189	E	601	A					221	G
	1190	P	602	S					222	E
	1191	G	603	A					223	D
	1192	L	604	C					224	G
	1193	V	605	T					225	I
	1194	L	606	I					226	S
	1195	F	607	D					227	Y
	1196	T	608	L					228	Q
	1197	H	609	F					229	P
	1198	E	610	G					230	C
	1199	L	611	H					231	T
	1200	Q	612	P					232	A
	1201	D	613	E					233	N
	1202	T	614	F					234	C
	1203	A	615	G					313	N
	1204	T	616	S					314	G
	1205	E	617	G
	1206	Y	618	V
	1207	F	619	K
	1208	V	620	F
	1209	S	621	T
	1210	S	622	S
	1211	R	623	L
	1213	M	624	Y
	1214	Y	625	F
	1215	E	626	Q
	1216	P	627	F
	1217	R	628	T
	1218	K	629	K
	1219	P	630	G
	1220	T	631	E
	1221	V	632	L
	1222	G	633	I
	1223	D	634	T
	1224	F	635	S
	1225	V	636	T
	1226	Q	637	P
	1227	I	638	K
	1228	E	639	P
	1229	S	640	L
	1230	C	641	E
	1231	V	642	G
	1232	V	643	V
	1233	T	644	T
	1234	Y	645	D
	1235	V	646	V
	1236	N	647	S
	1237	L	648	F
	1238	T	649	M
	1239	R	650	T
	1240	D	651	L
	1241	Q	652	D
	1242	L	653	V
	1243	P	655	T
	1244	E	657	Y
	1245	V	658	T
	1246	I	659	I
	1247	P	660	Y
	1248	D	661	G
	1249	Y	662	F
	1250	I	667	I
	1251	D	668	I
	1252	V	669	T
	1253	N	670	L
	1254	K	671	T
	1255	T	672	N
	1256	L	673	S
	1257	D	674	S
	1258	E	675	F
			676	L
			677	A
			678	G
			679	V
			680	Y
			681	Y
			682	T
			683	S
			684	D
			685	S
			686	G
			687	Q
			688	L
			689	L
			690	A
			691	F
			692	K
			693	N
			694	V
			695	T
			696	S
			697	G
			698	A
			699	I
			700	Y
			701	S
			702	V

## Sheet: BP2016
Epitope	1		2		3		4		5		6		7
Residues	169		192		31		76		115		23		12
Score	0.78		0.783		0.705		0.675		0.667		0.627		0.619
	773	K	497	Q	807	D	287	I	31	N	1061	K	879	G
	774	I	498	S	808	C	288	P	32	F	1062	A	881	S
	775	A	499	T	809	A	289	K	33	R	1066	S	882	V
	776	P	500	S	810	T	290	I	34	R	1067	I	884	D
	777	T	501	F	813	C	292	G	35	F	1068	D	885	P
	778	V	502	V	814	N	293	L	36	F	1070	I	886	A
	779	T	503	T	815	G	294	G	37	S	1071	Y	887	S
	780	G	504	L	816	N	295	Q	38	K	1072	S	888	G
	781	N	505	P	817	S	324	N	39	F	1073	R	889	R
	782	I	506	S	818	R	325	D	41	V	1074	L	890	V
	783	S	507	F	819	C	326	T	42	Q	1075	D	891	V
	784	I	508	N	820	K	327	S	43	A	1076	I	892	Q
	785	P	509	D	821	Q	328	V	44	P	1077	L
	786	T	510	H	822	L	329	I	45	A	1078	S
	787	N	511	S	823	L	330	L	46	V	1079	A
	788	F	512	F	824	T	331	A	52	Y	1080	D
	845	S	513	V	825	Q	332	E	53	L	1081	V
	846	A	514	N	826	Y	333	G	54	P	1082	Q
	849	N	515	I	827	T	334	S	55	T	1083	V
	850	S	516	T	828	A	342	G	56	G	1084	D
	852	L	517	V	829	A	343	T	57	E	1085	R
	853	T	518	S	830	C	344	N	58	N	1087	I
	854	I	519	A	831	K	346	S	59	Q	1088	T
	855	S	520	A	832	T	348	V	60	G
	856	E	521	F	833	I	349	C	61	V
	857	E	522	G	834	E	350	S	62	N
	858	A	523	G	835	S	351	N	63	S
	859	L	524	H	836	A	352	S	64	T
	860	Q	525	S	838	Q	353	S	65	W
	861	L	526	G	839	L	354	D	66	Y
	862	A	527	A	842	R	355	P	67	C
	863	T	528	N			356	H	68	A
	864	I	529	L			357	S	69	G
	865	S	530	I			358	A	70	Q
	866	S	531	A			359	I	71	H
	867	F	532	S			360	F	72	S
	868	N	533	D			361	A	73	T
	869	G	534	T			362	I	74	A
	870	D	535	T			363	P	75	S
	871	G	536	I			364	L	76	G
	944	V	537	N			365	G	77	V
	959	G	538	G			366	A	78	H
	960	G	539	F			367	T	80	I
	961	M	540	S			368	Q	81	F
	962	V	541	S			369	V	82	L
	963	L	542	F			370	P	83	S
	964	G	543	C			371	Y	84	H
	965	G	544	V			372	Y	85	I
	966	F	545	D			373	C	86	R
	967	T	546	T			374	F	87	G
	968	A	547	R			376	K	88	G
	969	A	548	Q			377	V	89	H
	970	A	549	F			378	D	90	G
	971	A	550	T			379	T	91	F
	972	L	551	I			380	Y	97	Q
	973	P	552	T			381	N	98	E
	975	S	553	L			382	S	99	P
	976	Y	554	F			383	T	112	A
	977	A	555	Y			384	V	113	T
	979	Q	556	N			385	Y	114	N
	980	A	557	V			386	K	115	G
	982	L	558	T			387	F	116	N
	983	N	559	N			390	V	117	T
	984	Y	560	S			391	L	118	N
	985	L	561	Y			425	N	156	A
	986	A	562	G			426	F	157	H
	987	L	563	Y			427	T	158	M
	988	Q	564	V			428	G	159	S
	989	T	565	S			429	H	160	E
	990	D	566	K			431	T	161	H
	991	V	567	S			432	D	162	S
	992	L	568	Q			433	G	163	V
	993	Q	569	D			434	D	190	S
	994	R	571	N			435	V	194	T
	995	N	572	C			436	S	196	C
	996	Q	573	P			437	G	197	Y
	997	Q	574	F					198	N
	1161	G	575	T					199	S
	1162	D	576	L					200	G
	1163	F	577	Q					201	G
	1164	V	578	S					202	C
	1165	N	579	V					203	A
	1166	V	580	N					204	M
	1167	I	581	D					205	Q
	1168	A	582	Y					206	Y
	1169	I	583	L					207	V
	1170	A	584	S					208	Y
	1171	G	585	F					209	E
	1172	L	586	S					210	P
	1173	C	587	K					211	T
	1174	V	588	F					212	Y
	1175	N	589	C					213	Y
	1176	D	590	V					214	M
	1177	E	591	S					215	L
	1178	I	592	T					216	N
	1179	A	593	S					217	V
	1180	L	594	L					218	T
	1181	T	595	L					219	S
	1182	L	596	A					220	A
	1183	R	597	S					221	G
	1184	E	598	A					222	E
	1185	P	599	C					223	D
	1186	G	600	T					224	G
	1187	L	601	I					225	I
	1188	V	602	D					226	S
	1189	L	603	L					227	Y
	1190	F	604	F					228	Q
	1191	T	605	G					229	P
	1192	H	606	Y					230	C
	1193	E	607	P					231	T
	1194	L	608	E					232	A
	1195	Q	609	F					233	N
	1196	D	610	G					234	C
	1197	T	611	S					308	N
	1198	A	612	G					309	G
	1199	T	613	V
	1200	E	614	K
	1201	Y	615	F
	1202	F	616	T
	1203	V	617	S
	1204	S	618	L
	1205	S	619	Y
	1206	R	620	F
	1208	M	621	Q
	1209	Y	622	F
	1210	E	623	T
	1211	P	624	K
	1212	R	625	G
	1213	K	626	E
	1214	P	627	L
	1215	T	628	I
	1216	V	629	T
	1217	G	630	G
	1218	D	631	T
	1219	F	632	P
	1220	V	633	K
	1221	Q	634	P
	1222	I	635	L
	1223	E	636	E
	1224	S	637	G
	1225	C	638	V
	1226	V	639	T
	1227	V	640	D
	1228	T	641	V
	1229	Y	642	S
	1230	V	643	F
	1231	N	644	M
	1232	L	645	T
	1233	T	646	L
	1234	R	647	D
	1235	D	648	V
	1236	Q	650	T
	1237	L	652	Y
	1238	P	653	T
	1239	E	654	I
	1240	V	655	Y
	1241	I	662	I
	1242	P	663	I
	1243	D	664	T
	1244	Y	665	L
	1245	I	666	T
	1246	D	667	N
	1247	V	668	S
	1248	N	669	S
	1249	K	670	F
	1250	T	671	L
	1251	L	672	A
	1252	D	673	G
	1253	E	674	V
			675	Y
			676	Y
			677	T
			678	S
			679	D
			680	S
			681	G
			682	Q
			683	L
			684	L
			685	A
			686	F
			687	K
			688	N
			689	V
			690	T
			691	S
			692	G
			693	A
			694	I
			695	Y
			696	S
			697	V

## Sheet: CBR2014
Epitope	1		2		4		5		6		7
Residues	199		195		77		115		20		12
Score	0.771		0.78		0.676		0.667		0.62		0.62
	773	K	497	Q	287	M	31	N	1061	Q	879	G
	774	I	498	P	288	P	32	F	1062	A	881	S
	775	A	499	T	289	K	33	R	1066	S	882	V
	776	P	500	S	290	I	34	R	1067	I	884	D
	777	T	501	F	292	G	35	F	1068	D	885	P
	778	V	502	V	293	L	36	F	1070	I	886	A
	779	T	503	T	294	G	37	S	1074	L	887	S
	780	G	504	L	295	Q	38	K	1075	D	888	G
	781	N	505	P	324	D	39	F	1076	I	889	R
	782	I	506	S	325	D	41	V	1077	L	890	V
	783	S	507	F	326	T	42	Q	1078	S	891	V
	784	I	508	N	327	A	43	A	1079	A	892	Q
	785	P	509	D	328	V	44	P	1080	D
	786	T	510	H	329	I	45	A	1081	V
	787	N	511	S	330	L	46	V	1082	Q
	788	F	512	F	331	A	52	Y	1083	V
	807	D	513	V	332	E	53	L	1084	D
	808	C	514	N	333	G	54	P	1085	R
	809	A	515	I	334	S	55	I	1087	I
	810	T	516	T	342	G	56	G	1088	T
	813	C	517	V	343	T	57	E
	814	N	518	S	344	N	58	N
	815	G	519	A	346	S	59	Q
	816	N	520	A	348	V	60	G
	817	S	521	F	349	C	61	V
	818	R	522	G	350	S	62	N
	819	C	523	G	351	N	63	S
	820	K	524	H	352	S	64	T
	821	Q	525	R	353	S	65	W
	822	L	526	G	354	D	66	Y
	823	L	527	A	355	P	67	C
	824	T	528	N	356	H	68	A
	825	Q	529	L	357	L	69	G
	826	Y	530	I	358	T	70	Q
	827	T	531	A	359	T	71	H
	828	A	532	S	360	F	72	P
	829	A	533	D	361	A	73	T
	830	C	534	T	362	I	74	A
	831	K	535	T	363	P	75	S
	832	T	536	I	364	L	76	G
	833	I	537	N	365	G	77	V
	834	E	538	G	366	A	78	H
	835	S	539	F	367	T	80	I
	836	A	540	S	368	Q	81	F
	838	Q	541	S	369	V	82	L
	839	L	542	F	370	P	83	S
	842	R	543	R	371	Y	84	H
	843	P	544	V	372	Y	85	I
	846	A	545	D	373	C	86	R
	849	N	546	T	374	F	87	G
	850	S	547	R	376	K	88	G
	852	L	548	Q	377	V	89	H
	853	T	549	F	378	D	90	G
	854	I	550	T	379	T	91	F
	855	S	551	I	380	Y	97	Q
	856	E	552	S	381	N	98	E
	857	E	553	R	382	S	99	P
	858	A	554	F	383	T	112	A
	859	L	555	Y	384	V	113	T
	860	Q	556	N	385	Y	114	N
	861	L	557	V	386	K	115	G
	862	A	558	P	387	F	116	N
	863	T	559	T	390	V	117	T
	864	I	560	S	391	L	118	N
	865	S	561	Y	425	N	156	A
	866	S	562	G	426	F	157	H
	867	F	563	Y	427	T	158	M
	868	N	564	G	428	G	159	S
	869	G	565	S	429	H	160	E
	870	D	566	K	430	G	161	H
	871	G	567	S	431	T	162	S
	959	G	568	Q	432	D	163	V
	960	G	569	G	433	G	190	S
	961	M	570	S	434	D	194	T
	962	V	571	N	435	V	196	C
	963	L	572	C	436	S	197	Y
	964	G	573	P	437	G	198	N
	965	G	574	F			199	S
	966	F	575	T			200	G
	967	T	576	L			201	G
	968	A	577	Q			202	C
	969	A	578	S			203	A
	970	A	579	V			204	M
	971	A	580	N			205	Q
	972	L	581	D			206	Y
	973	P	582	Y			207	V
	975	S	583	L			208	Y
	976	Y	584	S			209	E
	977	A	585	F			210	P
	979	Q	586	S			211	T
	980	A	587	K			212	Y
	982	L	588	F			213	Y
	983	N	589	C			214	M
	984	Y	590	V			215	L
	985	L	591	S			216	N
	986	A	592	T			217	V
	987	L	593	S			218	T
	988	Q	594	L			219	S
	989	T	595	L			220	A
	990	D	596	A			221	G
	991	V	597	S			222	K
	992	L	598	A			223	D
	993	Q	599	C			224	G
	994	R	600	T			225	I
	995	N	601	I			226	S
	996	Q	602	D			227	Y
	997	Q	603	L			228	Q
	1161	G	604	F			229	P
	1162	D	605	G			230	C
	1163	F	606	Y			231	T
	1164	V	607	P			232	A
	1165	N	608	E			233	N
	1166	V	609	F			234	C
	1167	I	610	G			308	N
	1168	A	611	S			309	G
	1169	I	612	G
	1170	A	613	V
	1171	G	614	K
	1172	L	615	F
	1173	C	616	T
	1174	V	617	S
	1175	N	618	L
	1176	D	619	Y
	1177	E	620	F
	1178	I	621	Q
	1179	A	622	F
	1180	L	623	T
	1181	T	624	K
	1182	L	625	G
	1183	R	626	E
	1184	E	627	L
	1185	P	628	I
	1186	G	629	T
	1187	L	630	G
	1188	V	631	T
	1189	L	632	P
	1190	F	633	K
	1191	T	634	P
	1192	H	635	L
	1193	E	636	E
	1194	L	637	G
	1195	Q	638	V
	1196	D	639	T
	1197	T	640	D
	1198	A	641	V
	1199	T	642	S
	1200	E	643	F
	1201	Y	644	M
	1202	F	645	T
	1203	V	646	L
	1204	S	647	D
	1205	S	648	V
	1206	R	650	T
	1208	M	652	Y
	1209	Y	653	T
	1210	E	654	I
	1211	P	655	Y
	1212	R	656	G
	1213	K	657	F
	1214	P	662	I
	1215	T	663	I
	1216	V	664	T
	1217	G	665	L
	1218	D	666	T
	1219	F	667	N
	1220	V	668	S
	1221	Q	669	S
	1222	I	670	F
	1223	E	671	L
	1224	S	672	A
	1225	C	673	G
	1226	V	674	V
	1227	V	675	Y
	1228	T	676	Y
	1229	Y	677	T
	1230	V	678	S
	1231	N	679	D
	1232	L	680	S
	1233	T	681	G
	1234	R	682	Q
	1235	D	683	L
	1236	Q	684	L
	1237	L	685	A
	1238	P	686	F
	1239	E	687	K
	1240	V	688	N
	1241	I	689	V
	1242	P	690	T
	1243	D	691	S
	1244	Y	692	G
	1245	I	693	A
	1246	D	694	V
	1247	V	695	Y
	1248	N	696	S
	1249	K	697	V
	1250	T
	1251	L
	1252	D
	1253	E

## Sheet: C9822-2015
Epitope	1		2		3		4		5		7
Residues	170		195		54		77		118		12
Score	0.781		0.781		0.671		0.67		0.666		0.62
	777	K	501	Q	811	D	291	I	31	N	883	G
	778	I	502	P	812	C	292	P	32	F	885	S
	779	A	503	I	813	A	293	K	33	R	886	V
	780	P	504	S	814	T	294	I	34	R	888	D
	781	T	505	F	816	V	296	G	35	F	889	P
	782	V	506	V	817	C	297	L	36	F	890	A
	783	T	507	T	818	N	298	G	37	S	891	S
	784	G	508	L	819	G	299	Q	38	K	892	G
	785	N	509	P	820	N	328	D	39	F	893	R
	786	I	510	S	821	S	329	D	41	V	894	V
	787	S	511	F	822	R	330	T	42	Q	895	V
	788	I	512	N	823	C	331	S	43	A	896	H
	789	P	513	D	824	K	332	V	44	P
	790	T	514	H	825	Q	333	I	45	A
	791	N	515	S	826	L	334	L	46	V
	792	F	516	F	827	L	335	A	52	Y
	849	S	517	V	828	T	336	E	53	L
	850	V	518	N	829	Q	337	G	54	P
	853	N	519	I	830	Y	338	S	55	I
	854	S	520	T	831	T	346	G	56	G
	856	L	521	V	832	A	347	T	57	E
	857	T	522	S	833	A	348	N	58	N
	858	I	523	A	834	C	350	S	59	Q
	859	S	524	S	835	K	352	V	60	G
	860	E	525	F	836	T	353	C	61	V
	861	E	526	G	837	I	354	S	62	N
	862	A	527	G	838	E	355	N	63	S
	863	L	528	Y	839	S	356	S	64	T
	864	Q	529	S	840	A	357	S	65	W
	865	L	530	G	842	Q	358	D	66	Y
	866	A	531	A	843	L	359	P	67	C
	867	T	532	N	846	R	360	H	68	A
	868	I	533	L	1065	Q	361	S	69	G
	869	S	534	I	1066	A	362	A	70	Q
	870	S	535	A	1070	S	363	T	71	H
	871	F	536	S	1071	I	364	F	72	P
	872	N	537	D	1072	D	365	A	73	T
	873	G	538	T	1074	I	366	I	74	A
	874	D	539	T	1075	Y	367	P	75	S
	875	G	540	I	1076	S	368	L	76	G
	948	V	541	N	1078	L	369	G	77	V
	963	G	542	G	1079	D	370	A	78	H
	964	G	543	F	1080	I	371	T	81	F
	965	M	544	S	1081	L	372	Q	82	L
	966	A	545	S	1082	S	373	V	83	S
	967	L	546	F	1083	A	374	P	84	H
	968	G	547	C	1084	D	375	Y	85	I
	969	G	548	V	1085	V	376	Y	86	R
	970	F	549	D	1086	Q	377	C	87	G
	971	T	550	T	1087	V	378	F	88	G
	972	A	551	R	1088	D	380	K	89	H
	973	A	552	Q	1089	R	381	V	90	G
	974	A	553	F	1091	I	382	D	91	F
	975	A	554	T	1092	T	383	T	97	Q
	976	L	555	I			384	Y	98	E
	977	P	556	S			385	N	99	P
	979	S	557	L			386	S	112	A
	980	Y	558	F			387	S	113	T
	981	A	559	Y			388	V	114	N
	983	Q	560	N			389	Y	115	G
	984	A	561	V			390	K	116	N
	986	L	562	T			391	F	117	T
	987	N	563	N			394	V	118	N
	988	Y	564	S			395	L	156	A
	989	L	565	Y			429	N	157	H
	990	A	566	G			430	F	158	M
	991	L	567	Y			431	T	159	S
	992	Q	568	V			432	G	160	E
	993	T	569	S			433	H	161	H
	994	D	570	K			434	G	162	S
	995	V	571	S			435	T	163	V
	996	L	572	S			436	D	190	S
	997	Q	573	D			437	D	194	T
	998	R	574	S			438	D	196	C
	999	N	575	N			439	V	197	Y
	1000	Q	576	C			440	S	198	N
	1001	Q	577	P			441	G	199	S
	1165	G	578	F					200	G
	1166	D	579	T					201	G
	1167	F	580	L					202	C
	1168	V	581	Q					203	A
	1169	N	582	S					204	M
	1170	V	583	V					205	Q
	1171	I	584	N					206	Y
	1172	A	585	D					207	V
	1173	I	586	Y					208	Y
	1174	A	587	L					209	E
	1175	G	588	S					210	P
	1176	L	589	F					211	T
	1177	C	590	S					212	Y
	1178	V	591	K					213	Y
	1179	N	592	F					214	M
	1180	D	593	C					215	L
	1181	E	594	V					216	N
	1182	I	595	S					217	V
	1183	A	596	T					218	T
	1184	L	597	S					219	S
	1185	T	598	L					220	A
	1186	L	599	L					221	G
	1187	R	600	A					222	E
	1188	E	601	S					223	D
	1189	P	602	A					224	G
	1190	G	603	C					225	I
	1191	L	604	T					226	S
	1192	V	605	I					227	Y
	1193	L	606	D					228	Q
	1194	F	607	L					229	P
	1195	T	608	F					230	C
	1196	H	609	G					231	T
	1197	E	610	Y					232	A
	1198	L	611	P					233	N
	1199	Q	612	E					234	T
	1200	N	613	F					235	T
	1201	H	614	G					236	G
	1202	T	615	S					237	R
	1203	A	616	G					238	C
	1204	T	617	V					312	N
	1205	E	618	K					313	G
	1206	Y	619	F
	1207	F	620	T
	1208	V	621	S
	1209	S	622	L
	1210	S	623	Y
	1211	R	624	F
	1213	M	625	Q
	1214	Y	626	F
	1215	E	627	T
	1216	P	628	K
	1217	R	629	G
	1218	K	630	E
	1219	P	631	L
	1220	T	632	I
	1221	V	633	T
	1222	G	634	G
	1223	D	635	T
	1224	F	636	P
	1225	V	637	K
	1226	Q	638	P
	1227	I	639	L
	1228	E	640	E
	1229	S	641	G
	1230	C	642	V
	1231	V	643	T
	1232	V	644	D
	1233	T	645	V
	1234	Y	646	S
	1235	V	647	F
	1236	N	648	M
	1237	L	649	T
	1238	T	650	L
	1239	R	651	D
	1240	D	652	V
	1241	Q	654	T
	1242	L	656	Y
	1243	P	657	T
	1244	E	658	I
	1245	V	659	Y
	1246	I	660	G
	1247	P	661	F
	1248	D	666	I
	1249	Y	667	I
	1250	I	668	T
	1251	D	669	L
	1252	V	670	T
	1253	N	671	N
	1254	K	672	S
	1255	T	673	S
	1256	L	674	F
	1257	D	675	L
	1258	E	676	A
			677	G
			678	V
			679	Y
			680	Y
			681	T
			682	S
			683	D
			684	S
			685	G
			686	Q
			687	L
			688	L
			689	A
			690	F
			691	K
			692	N
			693	V
			694	T
			695	S
			696	G
			697	A
			698	V
			699	Y
			700	S
			701	V

## Sheet: VCF2014
Epitope	1		2		3		4		5		6		7
Residues	170		195		49		77		117		6		12
Score	0.78		0.78		0.679		0.671		0.667		0.592		0.621
	776	K	500	Q	810	D	290	I	31	N	1069	S	882	G
	777	I	501	P	811	C	291	P	32	F	1070	I	884	S
	778	A	502	I	812	A	292	K	33	R	1071	D	885	V
	779	P	503	S	813	T	293	I	34	R	1074	Y	887	E
	780	T	504	F	815	V	295	G	35	F	1075	T	888	P
	781	V	505	V	816	C	296	L	36	F	1076	R	889	A
	782	T	506	T	817	N	297	G	37	S			890	S
	783	G	507	L	818	G	298	Q	38	K			891	G
	784	N	508	P	819	N	327	N	39	F			892	R
	785	I	509	S	820	S	328	D	41	V			893	V
	786	S	510	F	821	R	329	T	42	Q			894	V
	787	I	511	N	822	C	330	S	43	A			895	H
	788	P	512	D	823	K	331	V	44	P
	789	T	513	H	824	Q	332	I	45	A
	790	N	514	S	825	L	333	L	46	V
	791	F	515	F	826	L	334	A	52	Y
	848	S	516	V	827	T	335	E	53	L
	849	V	517	N	828	Q	336	G	54	P
	852	N	518	I	829	Y	337	S	55	I
	853	S	519	T	830	T	345	G	56	G
	855	L	520	V	831	A	346	T	57	E
	856	T	521	S	832	A	347	N	58	N
	857	I	522	A	833	C	349	S	59	Q
	858	S	523	S	834	K	351	V	60	G
	859	E	524	F	835	T	352	C	61	V
	860	E	525	G	836	I	353	S	62	N
	861	A	526	G	837	E	354	N	63	S
	862	L	527	H	838	S	355	S	64	T
	863	Q	528	S	839	A	356	S	65	W
	864	L	529	G	841	Q	357	N	66	Y
	865	A	530	A	842	L	358	P	67	C
	866	T	531	N	845	R	359	H	68	A
	867	I	532	L	1064	Q	360	L	69	G
	868	S	533	I	1065	A	361	A	70	Q
	869	S	534	A	1073	I	362	T	71	H
	870	F	535	S	1077	L	363	F	72	P
	871	N	536	D	1078	D	364	P	73	T
	872	G	537	T	1079	I	365	I	74	A
	873	D	538	T	1080	L	366	P	75	S
	874	G	539	I	1081	S	367	L	76	G
	947	V	540	N	1082	A	368	G	77	V
	962	G	541	G	1083	D	369	A	78	H
	963	G	542	F	1084	V	370	T	81	F
	964	M	543	S	1085	Q	371	Q	82	L
	965	A	544	S	1086	V	372	V	83	S
	966	L	545	F	1087	D	373	P	84	H
	967	G	546	C	1088	R	374	Y	85	I
	968	G	547	V	1090	I	375	Y	86	R
	969	F	548	D	1091	T	376	C	87	G
	970	T	549	T			377	F	88	G
	971	A	550	R			379	K	89	H
	972	A	551	Q			380	G	90	G
	973	A	552	F			381	D	91	F
	974	A	553	T			382	T	97	Q
	975	L	554	I			383	Y	98	E
	976	P	555	S			384	N	99	P
	978	S	556	L			385	S	112	A
	979	Y	557	F			386	T	113	T
	980	A	558	Y			387	V	114	N
	982	Q	559	N			388	Y	115	G
	983	A	560	V			389	K	116	N
	985	L	561	T			390	F	117	T
	986	N	562	N			393	V	118	N
	987	Y	563	S			394	L	156	A
	988	L	564	Y			428	N	157	Y
	989	A	565	G			429	F	158	M
	990	L	566	Y			430	T	159	S
	991	Q	567	V			431	G	160	E
	992	T	568	S			432	H	161	H
	993	D	569	K			433	G	162	S
	994	V	570	S			434	T	163	V
	995	L	571	Q			435	D	190	S
	996	Q	572	D			436	D	194	T
	997	R	573	S			437	D	196	C
	998	N	574	N			438	V	197	Y
	999	Q	575	C			439	S	198	N
	1000	Q	576	P			440	G	199	S
	1164	G	577	F					200	G
	1165	D	578	T					201	G
	1166	F	579	L					202	C
	1167	V	580	Q					203	A
	1168	N	581	S					204	M
	1169	V	582	V					205	Q
	1170	T	583	N					206	Y
	1171	A	584	D					207	V
	1172	I	585	Y					208	Y
	1173	A	586	L					209	E
	1174	G	587	S					210	P
	1175	L	588	F					211	T
	1176	C	589	S					212	Y
	1177	V	590	K					213	Y
	1178	N	591	F					214	M
	1179	D	592	C					215	L
	1180	D	593	V					216	N
	1181	I	594	S					217	V
	1182	A	595	T					218	T
	1183	L	596	S					219	S
	1184	T	597	L					220	A
	1185	L	598	L					221	G
	1186	R	599	A					222	E
	1187	E	600	S					223	A
	1188	P	601	A					224	G
	1189	G	602	C					225	I
	1190	L	603	T					226	S
	1191	V	604	I					227	Y
	1192	L	605	D					228	Q
	1193	F	606	L					229	P
	1194	T	607	F					230	C
	1195	H	608	G					231	T
	1196	E	609	Y					232	A
	1197	L	610	P					233	T
	1198	Q	611	D					234	R
	1199	T	612	F					235	E
	1200	H	613	G					236	Y
	1201	T	614	S					237	C
	1202	A	615	G					311	N
	1203	T	616	V					312	G
	1204	E	617	K
	1205	Y	618	F
	1206	F	619	T
	1207	V	620	S
	1208	S	621	L
	1209	S	622	Y
	1210	R	623	F
	1212	M	624	Q
	1213	F	625	F
	1214	E	626	T
	1215	P	627	K
	1216	R	628	G
	1217	K	629	E
	1218	P	630	L
	1219	T	631	I
	1220	V	632	T
	1221	S	633	G
	1222	D	634	T
	1223	F	635	P
	1224	V	636	K
	1225	Q	637	P
	1226	I	638	L
	1227	E	639	E
	1228	S	640	G
	1229	C	641	V
	1230	V	642	T
	1231	V	643	D
	1232	T	644	V
	1233	Y	645	S
	1234	V	646	F
	1235	N	647	M
	1236	L	648	T
	1237	T	649	L
	1238	R	650	D
	1239	D	651	V
	1240	Q	653	T
	1241	L	655	Y
	1242	P	656	T
	1243	D	657	I
	1244	V	658	Y
	1245	I	659	G
	1246	P	660	F
	1247	D	665	V
	1248	Y	666	I
	1249	I	667	T
	1250	D	668	L
	1251	V	669	T
	1252	N	670	N
	1253	K	671	S
	1254	T	672	S
	1255	L	673	F
	1256	D	674	L
	1257	E	675	A
			676	G
			677	V
			678	Y
			679	Y
			680	T
			681	S
			682	D
			683	S
			684	G
			685	Q
			686	L
			687	L
			688	A
			689	F
			690	K
			691	N
			692	V
			693	T
			694	S
			695	G
			696	A
			697	V
			698	Y
			699	S
			700	V

## Sheet: NP2008
Epitope	1		2		3		4		5		6		7
Residues	170		195		31		77		115		23		12
Score	0.78		0.779		0.705		0.676		0.667		0.628		0.622
	773	K	497	Q	807	D	287	I	31	N	1061	Q	879	G
	774	I	498	P	808	C	288	P	32	F	1062	A	881	S
	775	A	499	I	809	A	289	K	33	R	1066	S	882	V
	776	P	500	S	810	T	290	I	34	R	1067	T	884	E
	777	T	501	F	813	C	292	G	35	F	1068	D	885	P
	778	V	502	V	814	N	293	L	36	F	1070	I	886	A
	779	T	503	T	815	G	294	G	37	S	1071	Y	887	S
	780	G	504	L	816	N	295	Q	38	K	1072	T	888	G
	781	N	505	P	817	S	324	D	39	F	1073	R	889	R
	782	I	506	S	818	R	325	D	41	V	1074	L	890	V
	783	S	507	F	819	C	326	T	42	Q	1075	D	891	V
	784	I	508	N	820	K	327	S	43	A	1076	I	892	H
	785	P	509	D	821	Q	328	V	44	P	1077	L
	786	T	510	H	822	L	329	I	45	A	1078	S
	787	N	511	S	823	L	330	L	46	V	1079	A
	788	F	512	F	824	T	331	A	52	Y	1080	D
	845	S	513	V	825	Q	332	E	53	L	1081	V
	846	V	514	N	826	Y	333	G	54	P	1082	Q
	849	N	515	I	827	T	334	S	55	I	1083	I
	850	S	516	T	828	A	342	G	56	G	1084	N
	852	L	517	V	829	A	343	T	57	E	1085	R
	853	T	518	S	830	C	344	N	58	N	1087	I
	854	I	519	A	831	K	346	S	59	Q	1088	T
	855	S	520	S	832	T	348	V	60	G
	856	E	521	F	833	I	349	C	61	V
	857	E	522	G	834	E	350	S	62	N
	858	A	523	G	835	S	351	N	63	S
	859	L	524	H	836	A	352	S	64	T
	860	Q	525	S	838	Q	353	S	65	W
	861	L	526	G	839	L	354	D	66	Y
	862	A	527	A	842	R	355	P	67	C
	863	T	528	N			356	H	68	A
	864	I	529	L			357	L	69	G
	865	S	530	I			358	A	70	Q
	866	S	531	A			359	T	71	H
	867	F	532	S			360	F	72	P
	868	N	533	D			361	A	73	T
	869	G	534	T			362	I	74	A
	870	D	535	T			363	P	75	S
	871	G	536	I			364	L	76	G
	944	V	537	N			365	G	77	V
	959	G	538	G			366	A	78	H
	960	G	539	F			367	T	80	I
	961	M	540	S			368	Q	81	F
	962	A	541	S			369	V	82	L
	963	L	542	F			370	P	83	S
	964	G	543	C			371	Y	84	H
	965	G	544	V			372	Y	85	I
	966	F	545	D			373	C	86	R
	967	T	546	T			374	F	87	G
	968	A	547	R			376	K	88	G
	969	A	548	Q			377	V	89	H
	970	A	549	F			378	D	90	G
	971	A	550	T			379	T	91	F
	972	L	551	I			380	Y	97	Q
	973	P	552	S			381	N	98	E
	975	S	553	L			382	S	99	P
	976	Y	554	F			383	T	112	A
	977	A	555	C			384	V	113	T
	979	Q	556	N			385	Y	114	N
	980	A	557	V			386	K	115	G
	982	L	558	T			387	L	116	N
	983	N	559	N			390	V	117	T
	984	Y	560	S			391	L	118	N
	985	L	561	Y			425	N	156	A
	986	A	562	G			426	F	157	H
	987	L	563	Y			427	T	158	M
	988	Q	564	V			428	G	159	S
	989	T	565	S			429	H	160	E
	990	D	566	K			430	G	161	H
	991	V	567	S			431	T	162	S
	992	L	568	Q			432	D	163	V
	993	Q	569	D			433	D	190	S
	994	R	570	S			434	D	194	T
	995	N	571	N			435	V	196	C
	996	Q	572	C			436	S	197	Y
	997	Q	573	P			437	G	198	N
	1161	G	574	F					199	S
	1162	D	575	T					200	G
	1163	F	576	L					201	G
	1164	V	577	Q					202	C
	1165	N	578	S					203	A
	1166	V	579	V					204	M
	1167	T	580	N					205	Q
	1168	A	581	D					206	Y
	1169	M	582	Y					207	V
	1170	S	583	L					208	Y
	1171	G	584	S					209	E
	1172	A	585	F					210	P
	1173	C	586	S					211	T
	1174	V	587	K					212	Y
	1175	N	588	F					213	Y
	1176	D	589	C					214	M
	1177	D	590	V					215	L
	1178	I	591	S					216	N
	1179	S	592	T					217	V
	1180	A	593	S					218	T
	1181	S	594	L					219	S
	1182	P	595	L					220	A
	1183	R	596	A					221	G
	1184	E	597	S					222	E
	1185	P	598	A					223	D
	1186	G	599	C					224	G
	1187	L	600	T					225	I
	1188	V	601	I					226	S
	1189	L	602	D					227	Y
	1190	F	603	L					228	Q
	1191	T	604	F					229	P
	1192	H	605	G					230	C
	1193	E	606	Y					231	T
	1194	L	607	P					232	A
	1195	Q	608	E					233	N
	1196	T	609	F					234	C
	1197	H	610	G					308	N
	1198	K	611	S					309	G
	1199	M	612	G
	1200	T	613	V
	1201	E	614	K
	1202	Y	615	F
	1203	F	616	T
	1204	V	617	S
	1205	S	618	L
	1206	S	619	Y
	1207	R	620	F
	1209	M	621	Q
	1210	F	622	F
	1211	E	623	T
	1212	P	624	K
	1213	R	625	G
	1214	K	626	E
	1215	P	627	L
	1216	T	628	I
	1217	V	629	T
	1218	S	630	G
	1219	D	631	T
	1220	F	632	P
	1221	V	633	K
	1222	Q	634	P
	1223	I	635	L
	1224	E	636	E
	1225	S	637	G
	1226	C	638	V
	1227	V	639	T
	1228	V	640	D
	1229	I	641	V
	1230	N	642	S
	1231	V	643	F
	1232	N	644	M
	1233	L	645	T
	1234	T	646	L
	1235	R	647	D
	1236	D	648	V
	1237	Q	650	T
	1238	L	652	Y
	1239	P	653	T
	1240	D	654	I
	1241	V	655	Y
	1242	I	656	G
	1243	P	657	F
	1244	D	662	I
	1245	Y	663	I
	1246	I	664	T
	1247	D	665	L
	1248	V	666	T
	1249	N	667	N
	1250	H	668	S
	1251	T	669	S
	1252	R	670	F
	1253	E	671	L
	1254	E	672	A
			673	G
			674	V
			675	Y
			676	Y
			677	T
			678	S
			679	D
			680	S
			681	G
			682	Q
			683	L
			684	L
			685	A
			686	F
			687	K
			688	N
			689	V
			690	T
			691	S
			692	G
			693	A
			694	V
			695	Y
			696	S
			697	V
